# Supplementary material for: Molecular Characterization and Genome Mechanical Features of Two Newly Isolated Polyvalent Bacteriophages Infecting Pseudomonas syringae pv. garcae
Source: Genes (Basel). 2024 Jan 18;15(1):113. doi: 10.3390/genes15010113 (PMC10815195; doi:10.3390/genes15010113)
Supplement: Supplementary file 1 [file genes-15-00113-s001.zip]

Archive with 1 entries (1 files):
- genes-2791258-supplementary.xlsx
