# Supplementary material for: Molecular Characterization and Genome Mechanical Features of Two Newly Isolated Polyvalent Bacteriophages Infecting Pseudomonas syringae pv. garcae
Source: Genes (Basel). 2024 Jan 18;15(1):113. doi: 10.3390/genes15010113 (PMC10815195; doi:10.3390/genes15010113)
Supplement: Supplementary file 1 [file genes-15-00113-s001.zip › genes-2791258-supplementary.xlsx]

## Sheet: Phage_PsgM02F_pharokka
Table S1. Annotation of phage PsgM02F genome.
gene	start	stop	frame	contig	score	phrog	alnScore	seqIdentity	eVal	top_hit	Method	Region	color	annot	category	count	locus_tag
MLXIVXXD_CDS_0001	3	1895	+	contig00002	-3.23663e+18	802	512	0.48	1.198e-160	NC_005260_p260	PHANOTATE	CDS	#ff59f5	Alt-like RNA polymerase ADP-ribosyltransferase	moron, auxiliary metabolic gene and host takeover	1	MLXIVXXD_CDS_0001
MLXIVXXD_CDS_0002	1899	3956	+	contig00002	-3.91371e+19	802	573	0.484	1.09e-181	NC_005260_p260	PHANOTATE	CDS	#ff59f5	Alt-like RNA polymerase ADP-ribosyltransferase	moron, auxiliary metabolic gene and host takeover	2	MLXIVXXD_CDS_0002
MLXIVXXD_CDS_0003	4017	4307	+	contig00002	-5363.45	1739	158	0.793	2.06e-48	NC_025449_p192	PHANOTATE	CDS	#c9c9c9	hypothetical protein	unknown function	3	MLXIVXXD_CDS_0003
MLXIVXXD_CDS_0004	5301	4336	-	contig00002	-127372	45	220	0.46	9.765e-66	KY290955_p113	PHANOTATE	CDS	#07e9a2	tail tube	tail	4	MLXIVXXD_CDS_0004
MLXIVXXD_CDS_0005	6395	5301	-	contig00002	-51215.8	230	159	0.311	2.068e-44	NC_014636_p330	PHANOTATE	CDS	#07e9a2	baseplate tail tube cap	tail	5	MLXIVXXD_CDS_0005
MLXIVXXD_CDS_0006	8176	6404	-	contig00002	-7.12414e+16	1283	490	0.475	2.299e-154	KY290958_p182	PHANOTATE	CDS	#07e9a2	baseplate hub subunit and tail length	tail	6	MLXIVXXD_CDS_0006
MLXIVXXD_CDS_0007	8748	8173	-	contig00002	-265913	1140	253	0.813	4.755e-80	NC_025449_p188	PHANOTATE	CDS	#07e9a2	baseplate hub distal subunit	tail	7	MLXIVXXD_CDS_0007
MLXIVXXD_CDS_0008	9826	8654	-	contig00002	-2.28058e+09	1135	722	0.893	6.623e-238	NC_028894_p202	PHANOTATE	CDS	#07e9a2	baseplate hub	tail	8	MLXIVXXD_CDS_0008
MLXIVXXD_CDS_0009	10575	9823	-	contig00002	-2.28261e+07	150	114	0.397	5.108e-31	NC_029000_p129	PHANOTATE	CDS	#07e9a2	baseplate hub	tail	9	MLXIVXXD_CDS_0009
MLXIVXXD_CDS_0010	10626	11252	+	contig00002	-505822	150	154	0.423	9.187e-45	NC_029000_p129	PHANOTATE	CDS	#07e9a2	baseplate hub	tail	10	MLXIVXXD_CDS_0010
MLXIVXXD_CDS_0011	11252	11650	+	contig00002	-391.928	261	158	0.629	2.102e-47	KU686208_p77	PHANOTATE	CDS	#07e9a2	baseplate wedge subunit	tail	11	MLXIVXXD_CDS_0011
MLXIVXXD_CDS_0012	11717	12130	+	contig00002	-7451.05	231	66	0.494	4.896e-16	NC_031922_p115	PHANOTATE	CDS	#ffdf59	UvsY-like recombination mediator	DNA, RNA and nucleotide metabolism	12	MLXIVXXD_CDS_0012
MLXIVXXD_CDS_0013	12130	12354	+	contig00002	-34.3175	1541	176	1	4.547e-55	NC_028780_p75	PHANOTATE	CDS	#c9c9c9	hypothetical protein	unknown function	13	MLXIVXXD_CDS_0013
MLXIVXXD_CDS_0014	12383	12550	+	contig00002	-84.7502	1043	101	0.851	2.921e-29	NC_031057_p219	PHANOTATE	CDS	#c9c9c9	unknown function	unknown function	14	MLXIVXXD_CDS_0014
MLXIVXXD_CDS_0015	12837	12607	-	contig00002	-2400.38	1143	134	0.887	3.534e-40	NC_031057_p220	PHANOTATE	CDS	#ffdf59	DNA helicase	DNA, RNA and nucleotide metabolism	15	MLXIVXXD_CDS_0015
MLXIVXXD_CDS_0016	14374	12863	-	contig00002	-127093859467352	9690	462	0.773	2.096e-149	MF001355_p164	PHANOTATE	CDS	#ffdf59	DNA helicase	DNA, RNA and nucleotide metabolism	16	MLXIVXXD_CDS_0016
MLXIVXXD_CDS_0017	14425	15105	+	contig00002	-176854	1051	190	0.483	6.526e-57	MG250483_p229	PHANOTATE	CDS	#3e83f6	minor head protein inhibitor of protease	head and packaging	17	MLXIVXXD_CDS_0017
MLXIVXXD_CDS_0018	15115	16248	+	contig00002	-1.5596e+07	1149	286	0.537	4.357e-89	NC_028957_p194	PHANOTATE	CDS	#3e83f6	Hoc-like head decoration	head and packaging	18	MLXIVXXD_CDS_0018
MLXIVXXD_CDS_0019	16338	16535	+	contig00002	-118.958	1566	87	0.663	1.258e-23	NC_025425_p170	PHANOTATE	CDS	#c9c9c9	hypothetical protein	unknown function	19	MLXIVXXD_CDS_0019
MLXIVXXD_CDS_0020	16539	16817	+	contig00002	-7844.05	2416	121	0.704	1.967e-35	KT995480_p235	PHANOTATE	CDS	#c9c9c9	hypothetical protein	unknown function	20	MLXIVXXD_CDS_0020
MLXIVXXD_CDS_0021	16827	17831	+	contig00002	-4.21648e+09	548	270	0.495	4.324e-83	NC_028887_p254	PHANOTATE	CDS	#ffdf59	RNA ligase	DNA, RNA and nucleotide metabolism	21	MLXIVXXD_CDS_0021
MLXIVXXD_CDS_0022	19144	17861	-	contig00002	-1.2514e+11	138	274	0.414	4.334e-82	KX349228_p120	PHANOTATE	CDS	#3e83f6	major head protein	head and packaging	22	MLXIVXXD_CDS_0022
MLXIVXXD_CDS_0023	20793	19228	-	contig00002	-3.6902e+10	138	585	0.619	4.134e-189	KX349228_p120	PHANOTATE	CDS	#3e83f6	major head protein	head and packaging	23	MLXIVXXD_CDS_0023
MLXIVXXD_CDS_0024	21621	20812	-	contig00002	-1.33904e+06	237	244	0.588	1.39e-73	KJ019165_p100	PHANOTATE	CDS	#3e83f6	head scaffolding protein	head and packaging	24	MLXIVXXD_CDS_0024
MLXIVXXD_CDS_0025	22290	21652	-	contig00002	-279042	207	259	0.691	4.317e-81	KU873925_p107	PHANOTATE	CDS	#3e83f6	head maturation protease	head and packaging	25	MLXIVXXD_CDS_0025
MLXIVXXD_CDS_0026	22715	22290	-	contig00002	-1990.81	1049	250	0.849	2.577e-79	NC_019505_p170	PHANOTATE	CDS	#3e83f6	head scaffolding protein	head and packaging	26	MLXIVXXD_CDS_0026
MLXIVXXD_CDS_0027	22948	22715	-	contig00002	-105.98	1064	88	0.654	1.625e-24	NC_014660_p180	PHANOTATE	CDS	#3e83f6	prohead	head and packaging	27	MLXIVXXD_CDS_0027
MLXIVXXD_CDS_0028	24522	22948	-	contig00002	-4366465748580140	213	599	0.607	6.016e-192	NC_019401_p248	PHANOTATE	CDS	#3e83f6	portal protein	head and packaging	28	MLXIVXXD_CDS_0028
MLXIVXXD_CDS_0029	25097	24606	-	contig00002	-125952	45	129	0.5	1.279e-34	KY290955_p113	PHANOTATE	CDS	#07e9a2	tail tube	tail	29	MLXIVXXD_CDS_0029
MLXIVXXD_CDS_0030	25843	25205	-	contig00002	-24840.1	5104	112	0.342	6.358e-30	NC_022767_p54	PHANOTATE	CDS	#c9c9c9	hypothetical protein	unknown function	30	MLXIVXXD_CDS_0030
MLXIVXXD_CDS_0031	27829	25850	-	contig00002	-440123731934787	38392	444	0.701	6.077e-143	MF001355_p127	PHANOTATE	CDS	#07e9a2	tail sheath	tail	31	MLXIVXXD_CDS_0031
MLXIVXXD_CDS_0032	29693	27861	-	contig00002	-3.35831e+17	5989	329	0.711	9.072e-105	NC_018861_p56	PHANOTATE	CDS	#3e83f6	terminase large subunit	head and packaging	32	MLXIVXXD_CDS_0032
MLXIVXXD_CDS_0033	30171	29677	-	contig00002	-7577.59	735	261	0.782	1.103e-82	MF327009_p19	PHANOTATE	CDS	#3e83f6	terminase small subunit	head and packaging	33	MLXIVXXD_CDS_0033
MLXIVXXD_CDS_0034	30998	30180	-	contig00002	-6.73773e+06	227	290	0.633	2.222e-90	NC_020845_p15	PHANOTATE	CDS	#07e9a2	tail sheath stabilizer	tail	34	MLXIVXXD_CDS_0034
MLXIVXXD_CDS_0035	31810	31040	-	contig00002	-2.9989e+08	679	295	0.781	1.384e-93	FR823450_p102	PHANOTATE	CDS	#35d7ff	head closure Hc2	connector	35	MLXIVXXD_CDS_0035
MLXIVXXD_CDS_0036	32741	31812	-	contig00002	-3.84926e+07	211	171	0.363	6.443e-50	FR823450_p149	PHANOTATE	CDS	#35d7ff	head-tail adaptor Ad2	connector	36	MLXIVXXD_CDS_0036
MLXIVXXD_CDS_0037	34230	32773	-	contig00002	-2142099493189130	1056	546	0.586	6.536e-172	NC_019398_p200	PHANOTATE	CDS	#07e9a2	fibritin neck whisker	tail	37	MLXIVXXD_CDS_0037
MLXIVXXD_CDS_0038	35790	34240	-	contig00002	-1.67845e+11	910	403	0.538	1.259e-126	NC_031020_p154	PHANOTATE	CDS	#07e9a2	tail collar fiber protein	tail	38	MLXIVXXD_CDS_0038
MLXIVXXD_CDS_0039	36446	35787	-	contig00002	-2.08423e+06	963	270	0.626	3.111e-83	KY290955_p95	PHANOTATE	CDS	#07e9a2	baseplate wedge subunit	tail	39	MLXIVXXD_CDS_0039
MLXIVXXD_CDS_0040	38251	36446	-	contig00002	-6741030821830230	958	567	0.716	9.875e-183	MF479730_p1	PHANOTATE	CDS	#07e9a2	baseplate wedge subunit	tail	40	MLXIVXXD_CDS_0040
MLXIVXXD_CDS_0041	39117	38251	-	contig00002	-3.60854e+07	967	325	0.538	7.919e-102	NC_023568_p198	PHANOTATE	CDS	#07e9a2	baseplate wedge tail fiber protein connector	tail	41	MLXIVXXD_CDS_0041
MLXIVXXD_CDS_0042	40185	39181	-	contig00002	-1.28569e+07	977	719	1	2.783e-238	NC_025414_p202	PHANOTATE	CDS	#07e9a2	baseplate wedge subunit	tail	42	MLXIVXXD_CDS_0042
MLXIVXXD_CDS_0043	43276	40178	-	contig00002	-1.8979e+27	964	1216	0.827	0	NC_029013_p5	PHANOTATE	CDS	#07e9a2	baseplate wedge subunit	tail	43	MLXIVXXD_CDS_0043
MLXIVXXD_CDS_0044	45255	43273	-	contig00002	-6.05585e+16	219	578	0.501	8.124e-183	KU686208_p78	PHANOTATE	CDS	#07e9a2	baseplate wedge subunit	tail	44	MLXIVXXD_CDS_0044
MLXIVXXD_CDS_0045	45557	45264	-	contig00002	-1177.49	281	108	0.564	1.163e-30	NC_027331_p171	PHANOTATE	CDS	#ff59f5	PAAR motif of membran proteins	moron, auxiliary metabolic gene and host takeover	45	MLXIVXXD_CDS_0045
MLXIVXXD_CDS_0046	46112	45558	-	contig00002	-15178.6	1168	233	0.658	5.162e-73	NC_005083_p334	PHANOTATE	CDS	#c9c9c9	hypothetical protein	unknown function	46	MLXIVXXD_CDS_0046
MLXIVXXD_CDS_0047	47814	46087	-	contig00002	-7058468168295990	430	220	0.765	5.121e-66	KY979132_p49	PHANOTATE	CDS	#07e9a2	baseplate hub subunit and tail lysozyme	tail	47	MLXIVXXD_CDS_0047
MLXIVXXD_CDS_0048	48388	47798	-	contig00002	-651039	232	200	0.538	1.349e-60	NC_027132_p2	PHANOTATE	CDS	#07e9a2	baseplate wedge subunit	tail	48	MLXIVXXD_CDS_0048
MLXIVXXD_CDS_0049	48436	48888	+	contig00002	-4262.23	14892	198	0.813	1.052e-61	NC_028820_p147	PHANOTATE	CDS	#35d7ff	head closure	connector	49	MLXIVXXD_CDS_0049
MLXIVXXD_CDS_0050	48888	49712	+	contig00002	-2.1835e+06	429	349	0.554	5.48e-110	NC_015251_p115	PHANOTATE	CDS	#ffdf59	DNA end protector	DNA, RNA and nucleotide metabolism	50	MLXIVXXD_CDS_0050
MLXIVXXD_CDS_0051	49819	50349	+	contig00002	-38349	45	109	0.39	5.301e-28	KY290955_p113	PHANOTATE	CDS	#07e9a2	tail tube	tail	51	MLXIVXXD_CDS_0051
MLXIVXXD_CDS_0052	50399	51124	+	contig00002	-9.98679e+06	139	123	0.347	6.549e-34	KX507046_p83	PHANOTATE	CDS	#838383	deoxynucleoside monophosphate kinase	other	52	MLXIVXXD_CDS_0052
MLXIVXXD_CDS_0053	51124	51354	+	contig00002	-138.969	1002	70	0.495	8.401e-18	NC_025425_p129	PHANOTATE	CDS	#07e9a2	tail fiber chaperone	tail	53	MLXIVXXD_CDS_0053
MLXIVXXD_CDS_0054	51351	51809	+	contig00002	-3997.09	755	168	0.585	2.013e-50	NC_016571_p61	PHANOTATE	CDS	#ffdf59	RNA ligase	DNA, RNA and nucleotide metabolism	54	MLXIVXXD_CDS_0054
MLXIVXXD_CDS_0055	51882	52139	+	contig00002	-368.41	3499	175	0.965	2.038e-54	NC_031011_p235	PHANOTATE	CDS	#3e83f6	internal head protein	head and packaging	55	MLXIVXXD_CDS_0055
MLXIVXXD_CDS_0056	52204	52449	+	contig00002	-524.362	8111	186	1	1.943e-58	NC_031011_p234	PHANOTATE	CDS	#3e83f6	internal virion protein	head and packaging	56	MLXIVXXD_CDS_0056
MLXIVXXD_CDS_0057	52508	52693	+	contig00002	-31.3369	1692	109	0.842	7.801e-32	NC_031011_p233	PHANOTATE	CDS	#c9c9c9	unknown function	unknown function	57	MLXIVXXD_CDS_0057
MLXIVXXD_CDS_0058	52693	53091	+	contig00002	-587.211	1411	96	0.566	7.124e-27	NC_028672_p21	PHANOTATE	CDS	#c9c9c9	hypothetical protein	unknown function	58	MLXIVXXD_CDS_0058
MLXIVXXD_CDS_0059	53094	53387	+	contig00002	-239.172	2023	186	0.924	4.759e-58	NC_031047_p3	PHANOTATE	CDS	#c9c9c9	hypothetical protein	unknown function	59	MLXIVXXD_CDS_0059
MLXIVXXD_CDS_0060	53384	53899	+	contig00002	-4934.66	2290	219	0.643	1.303e-67	KY000080_p169	PHANOTATE	CDS	#c9c9c9	hypothetical protein	unknown function	60	MLXIVXXD_CDS_0060
MLXIVXXD_CDS_0061	55022	55372	+	contig00002	-26491.6	3355	166	0.748	1.213e-50	KY000080_p173	PHANOTATE	CDS	#c9c9c9	hypothetical protein	unknown function	61	MLXIVXXD_CDS_0061
MLXIVXXD_CDS_0062	55445	55573	+	contig00002	-0.168437	24262	98	1	1.447e-28	NC_019399_p136	PHANOTATE	CDS	#c9c9c9	hypothetical protein	unknown function	62	MLXIVXXD_CDS_0062
MLXIVXXD_CDS_0063	55579	55731	+	contig00002	-0.0925237	28391	107	1	1.938e-31	MG781190_p135	PHANOTATE	CDS	#c9c9c9	hypothetical protein	unknown function	63	MLXIVXXD_CDS_0063
MLXIVXXD_CDS_0064	55758	56051	+	contig00002	-89.9913	2280	92	0.529	1.23e-23	NC_031047_p67	PHANOTATE	CDS	#c9c9c9	hypothetical protein	unknown function	64	MLXIVXXD_CDS_0064
MLXIVXXD_CDS_0065	56171	56269	+	contig00002	-1.23348	No_PHROG	No_PHROG	No_PHROG	No_PHROG	No_PHROG	PHANOTATE	CDS	None	hypothetical protein	unknown function	65	MLXIVXXD_CDS_0065
MLXIVXXD_CDS_0066	56351	56917	+	contig00002	-42890	2280	235	0.635	4.757e-73	NC_031047_p67	PHANOTATE	CDS	#c9c9c9	hypothetical protein	unknown function	66	MLXIVXXD_CDS_0066
MLXIVXXD_CDS_0067	57027	57131	+	contig00002	-0.0773912	9811	34	0.794	4.352e-06	KY290975_p266	PHANOTATE	CDS	#c9c9c9	hypothetical protein	unknown function	67	MLXIVXXD_CDS_0067
MLXIVXXD_CDS_0068	57157	57420	+	contig00002	-52.4416	2678	208	1	6.531e-66	MF158045_p35	PHANOTATE	CDS	#c9c9c9	hypothetical protein	unknown function	68	MLXIVXXD_CDS_0068
MLXIVXXD_CDS_0069	57525	58118	+	contig00002	-997974	1203	277	0.694	2.091e-87	MG428991_p175	PHANOTATE	CDS	#c9c9c9	hypothetical protein	unknown function	69	MLXIVXXD_CDS_0069
MLXIVXXD_CDS_0070	58160	58774	+	contig00002	-181521	2607	299	0.705	2.06e-94	NC_028940_p149	PHANOTATE	CDS	#c9c9c9	hypothetical protein	unknown function	70	MLXIVXXD_CDS_0070
MLXIVXXD_CDS_0071	58743	59135	+	contig00002	-2217.43	2604	189	0.749	1.21e-58	NC_028925_p144	PHANOTATE	CDS	#c9c9c9	unknown function	unknown function	71	MLXIVXXD_CDS_0071
MLXIVXXD_CDS_0072	59117	59479	+	contig00002	-475.728	2330	172	0.726	8.779e-53	NC_010105_p130	PHANOTATE	CDS	#c9c9c9	unknown function	unknown function	72	MLXIVXXD_CDS_0072
MLXIVXXD_CDS_0073	59476	59964	+	contig00002	-360.374	35263	212	1	7.98e-67	NC_000866_p125	PHANOTATE	CDS	#c9c9c9	unknown function	unknown function	73	MLXIVXXD_CDS_0073
MLXIVXXD_CDS_0074	59946	60401	+	contig00002	-10472	1185	209	0.719	4.331e-65	NC_015457_p124	PHANOTATE	CDS	#838383	nudix hydrolase	other	74	MLXIVXXD_CDS_0074
MLXIVXXD_CDS_0075	60438	60932	+	contig00002	-58196.7	33534	64	0.43	1.073e-15	p192930 VI_05576	PHANOTATE	CDS	#c9c9c9	hypothetical protein	unknown function	75	MLXIVXXD_CDS_0075
MLXIVXXD_CDS_0076	61021	61494	+	contig00002	-189106	3155	364	1	1.327e-118	KR233165_p13	PHANOTATE	CDS	#3e83f6	internal virion protein	head and packaging	76	MLXIVXXD_CDS_0076
MLXIVXXD_CDS_0077	61600	62190	+	contig00002	-3074.35	1488	338	0.83	1.231e-108	KR233165_p14	PHANOTATE	CDS	#c9c9c9	unknown function	unknown function	77	MLXIVXXD_CDS_0077
MLXIVXXD_CDS_0078	62187	62516	+	contig00002	-40.7353	2049	226	0.974	1.287e-71	KR233165_p15	PHANOTATE	CDS	#c9c9c9	unknown function	unknown function	78	MLXIVXXD_CDS_0078
MLXIVXXD_CDS_0079	62524	62886	+	contig00002	-242.025	1209	233	0.918	1.021e-73	KR233165_p16	PHANOTATE	CDS	#c9c9c9	hypothetical protein	unknown function	79	MLXIVXXD_CDS_0079
MLXIVXXD_CDS_0080	62886	63107	+	contig00002	-249.396	1986	146	0.937	1.659e-44	KR233165_p17	PHANOTATE	CDS	#c9c9c9	hypothetical protein	unknown function	80	MLXIVXXD_CDS_0080
MLXIVXXD_CDS_0081	63100	63366	+	contig00002	-156.109	717	114	0.602	6.999e-33	MF036690_p120	PHANOTATE	CDS	#c9c9c9	hypothetical protein	unknown function	81	MLXIVXXD_CDS_0081
MLXIVXXD_CDS_0082	63366	63644	+	contig00002	-82.9805	2037	81	0.649	4.053e-22	KU737345_p243	PHANOTATE	CDS	#c9c9c9	hypothetical protein	unknown function	82	MLXIVXXD_CDS_0082
MLXIVXXD_CDS_0083	63704	64165	+	contig00002	-1476.14	1323	222	0.786	9.322e-70	MF001355_p76	PHANOTATE	CDS	#ffdf59	endoribonuclease	DNA, RNA and nucleotide metabolism	83	MLXIVXXD_CDS_0083
MLXIVXXD_CDS_0084	64173	64718	+	contig00002	-8689.95	600	191	0.616	1.75e-57	NC_029013_p55	PHANOTATE	CDS	#c9c9c9	unknown function	unknown function	84	MLXIVXXD_CDS_0084
MLXIVXXD_CDS_0085	64711	65058	+	contig00002	-91.4219	1256	123	0.54	1.012e-35	NC_025425_p94	PHANOTATE	CDS	#ffdf59	valyl tRNA synthetase modifier	DNA, RNA and nucleotide metabolism	85	MLXIVXXD_CDS_0085
MLXIVXXD_CDS_0086	65055	65522	+	contig00002	-4639.47	335	122	0.479	8.418e-35	MF490236_p17	PHANOTATE	CDS	#838383	phosphatase	other	86	MLXIVXXD_CDS_0086
MLXIVXXD_CDS_0087	65519	65731	+	contig00002	-80.3094	2008	148	0.987	2.134e-45	NC_019500_p28	PHANOTATE	CDS	#c9c9c9	hypothetical protein	unknown function	87	MLXIVXXD_CDS_0087
MLXIVXXD_CDS_0088	65722	65934	+	contig00002	-13.8596	2306	116	0.869	2.311e-34	NC_020080_p138	PHANOTATE	CDS	#c9c9c9	hypothetical protein	unknown function	88	MLXIVXXD_CDS_0088
MLXIVXXD_CDS_0089	65931	66104	+	contig00002	-15.1872	3452	103	0.837	9.091e-30	MG746602_p31	PHANOTATE	CDS	#c9c9c9	hypothetical protein	unknown function	89	MLXIVXXD_CDS_0089
MLXIVXXD_CDS_0090	66101	66286	+	contig00002	-11.5922	653	49	0.428	5.164e-11	NC_010324_p28	PHANOTATE	CDS	#c9c9c9	hypothetical protein	unknown function	90	MLXIVXXD_CDS_0090
MLXIVXXD_CDS_0091	66296	66877	+	contig00002	-2.12895e+06	592	237	0.643	8.991e-74	NC_009760_p97	PHANOTATE	CDS	#838383	thymidine kinase	other	91	MLXIVXXD_CDS_0091
MLXIVXXD_CDS_0092	66920	67132	+	contig00002	-82.406	1826	115	0.788	5.6e-34	NC_024125_p110	PHANOTATE	CDS	#c9c9c9	hypothetical protein	unknown function	92	MLXIVXXD_CDS_0092
MLXIVXXD_CDS_0093	67145	67438	+	contig00002	-87.2806	1246	140	0.713	4.524e-42	NC_031103_p106	PHANOTATE	CDS	#f35f49	lysis inhibition	lysis	93	MLXIVXXD_CDS_0093
MLXIVXXD_CDS_0094	67435	67821	+	contig00002	-4517.29	858	168	0.616	1.475e-50	NC_027364_p55	PHANOTATE	CDS	#a861e3	starvation-inducible transcriptional regulator	transcription regulation	94	MLXIVXXD_CDS_0094
MLXIVXXD_CDS_0095	67917	68105	+	contig00002	-24.1168	3024	143	1	1.197e-43	NC_000866_p102	PHANOTATE	CDS	#c9c9c9	hypothetical protein	unknown function	95	MLXIVXXD_CDS_0095
MLXIVXXD_CDS_0096	68105	68308	+	contig00002	-68.2006	653	34	0.352	7.349e-06	NC_010324_p28	PHANOTATE	CDS	#c9c9c9	hypothetical protein	unknown function	96	MLXIVXXD_CDS_0096
MLXIVXXD_CDS_0097	68311	68505	+	contig00002	-241.954	653	53	0.521	1.536e-12	NC_010324_p28	PHANOTATE	CDS	#c9c9c9	hypothetical protein	unknown function	97	MLXIVXXD_CDS_0097
MLXIVXXD_CDS_0098	68495	68668	+	contig00002	-29.9331	2758	106	0.857	8.911e-31	NC_024124_p171	PHANOTATE	CDS	#c9c9c9	hypothetical protein	unknown function	98	MLXIVXXD_CDS_0098
MLXIVXXD_CDS_0099	68729	68833	+	contig00002	-2.7368	3515	64	0.982	4.535e-17	MG250484_p111	PHANOTATE	CDS	#c9c9c9	hypothetical protein	unknown function	99	MLXIVXXD_CDS_0099
MLXIVXXD_CDS_0100	68860	69402	+	contig00002	-6935.26	1502	275	0.737	4.667e-87	NC_014792_p103	PHANOTATE	CDS	#c9c9c9	hypothetical protein	unknown function	100	MLXIVXXD_CDS_0100
MLXIVXXD_CDS_0101	69409	69930	+	contig00002	-2.54664e+06	1502	185	0.53	5.589e-56	NC_014792_p103	PHANOTATE	CDS	#c9c9c9	hypothetical protein	unknown function	101	MLXIVXXD_CDS_0101
MLXIVXXD_CDS_0102	69933	70394	+	contig00002	-3305.02	22816	179	1	4.719e-56	NC_031085_p99	PHANOTATE	CDS	#c9c9c9	hypothetical protein	unknown function	102	MLXIVXXD_CDS_0102
MLXIVXXD_CDS_0103	70391	71404	+	contig00002	-1.21484e+06	388	151	0.542	7.489e-43	NC_031245_p308	PHANOTATE	CDS	#ffdf59	nucleotidyltransferase	DNA, RNA and nucleotide metabolism	103	MLXIVXXD_CDS_0103
MLXIVXXD_CDS_0104	71401	71499	+	contig00002	-1.31473	No_PHROG	No_PHROG	No_PHROG	No_PHROG	No_PHROG	PHANOTATE	CDS	None	hypothetical protein	unknown function	104	MLXIVXXD_CDS_0104
MLXIVXXD_CDS_0105	71519	72487	+	contig00002	-5.67009e+07	1250	579	0.855	2.93e-189	NC_019500_p40	PHANOTATE	CDS	#c9c9c9	unknown function	unknown function	105	MLXIVXXD_CDS_0105
MLXIVXXD_CDS_0106	72578	72892	+	contig00002	-4.74239	1931	82	0.45	8.079e-22	NC_028940_p96	PHANOTATE	CDS	#c9c9c9	hypothetical protein	unknown function	106	MLXIVXXD_CDS_0106
MLXIVXXD_CDS_0107	72953	73480	+	contig00002	-9199.23	2274	366	1	9.552e-119	NC_019500_p42	PHANOTATE	CDS	#c9c9c9	unknown function	unknown function	107	MLXIVXXD_CDS_0107
MLXIVXXD_CDS_0108	73536	73943	+	contig00002	-6085.22	2547	201	0.762	2.7e-62	NC_024794_p80	PHANOTATE	CDS	#c9c9c9	hypothetical protein	unknown function	108	MLXIVXXD_CDS_0108
MLXIVXXD_CDS_0109	73951	74841	+	contig00002	-1.3214e+10	2257	494	0.737	5.4e-160	KP869101_p154	PHANOTATE	CDS	#c9c9c9	unknown function	unknown function	109	MLXIVXXD_CDS_0109
MLXIVXXD_CDS_0110	74850	75869	+	contig00002	-1.79768e+07	2351	358	0.592	1.275e-113	NC_031928_p87	PHANOTATE	CDS	#c9c9c9	hypothetical protein	unknown function	110	MLXIVXXD_CDS_0110
MLXIVXXD_CDS_0111	75927	76928	+	contig00002	-2.703e+10	1435	596	0.863	2.528e-195	NC_031928_p86	PHANOTATE	CDS	#c9c9c9	unknown function	unknown function	111	MLXIVXXD_CDS_0111
MLXIVXXD_CDS_0112	76981	77907	+	contig00002	-1.79567e+10	1435	312	0.553	3.241e-97	NC_031928_p86	PHANOTATE	CDS	#c9c9c9	unknown function	unknown function	112	MLXIVXXD_CDS_0112
MLXIVXXD_CDS_0113	77904	78293	+	contig00002	-4957.88	1474	115	0.897	9.084e-34	NC_019909_p84	PHANOTATE	CDS	#c9c9c9	unknown function	unknown function	113	MLXIVXXD_CDS_0113
MLXIVXXD_CDS_0114	78296	78538	+	contig00002	-402.124	2052	107	0.62	1.523e-30	NC_031087_p81	PHANOTATE	CDS	#c9c9c9	unknown function	unknown function	114	MLXIVXXD_CDS_0114
MLXIVXXD_CDS_0115	78540	78803	+	contig00002	-55.4345	No_PHROG	No_PHROG	No_PHROG	No_PHROG	No_PHROG	PHANOTATE	CDS	None	hypothetical protein	unknown function	115	MLXIVXXD_CDS_0115
MLXIVXXD_CDS_0116	78800	79015	+	contig00002	-92.1719	2112	124	0.92	5.628e-36	NC_022968_p162	PHANOTATE	CDS	#c9c9c9	hypothetical protein	unknown function	116	MLXIVXXD_CDS_0116
MLXIVXXD_CDS_0117	79018	79188	+	contig00002	-50.8686	3402	136	1	2.631e-41	NC_031095_p76	PHANOTATE	CDS	#ff59f5	antitoxin from a toxin-antitoxin system	moron, auxiliary metabolic gene and host takeover	117	MLXIVXXD_CDS_0117
MLXIVXXD_CDS_0118	79160	79327	+	contig00002	-17.6797	2382	95	0.888	2.655e-27	NC_014662_p72	PHANOTATE	CDS	#c9c9c9	hypothetical protein	unknown function	118	MLXIVXXD_CDS_0118
MLXIVXXD_CDS_0119	79311	79796	+	contig00002	-135872	2167	183	0.631	6.953e-56	MF036690_p74	PHANOTATE	CDS	#838383	inhibitor of host Lon protease	other	119	MLXIVXXD_CDS_0119
MLXIVXXD_CDS_0120	79839	80312	+	contig00002	-22379.6	24351	231	1	8.26e-74	NC_031090_p244	PHANOTATE	CDS	#ffdf59	endonuclease VII	DNA, RNA and nucleotide metabolism	120	MLXIVXXD_CDS_0120
MLXIVXXD_CDS_0121	80309	82126	+	contig00002	-1433556343162520	4218	500	0.746	2.556e-162	NC_012740_p57	PHANOTATE	CDS	#ffdf59	anaerobic ribonucleoside reductase large subunit	DNA, RNA and nucleotide metabolism	121	MLXIVXXD_CDS_0121
MLXIVXXD_CDS_0122	82123	82593	+	contig00002	-1211.51	626	238	0.714	1.428e-73	NC_029009_p70	PHANOTATE	CDS	#ffdf59	anaerobic ribonucleotide reductase small subunit	DNA, RNA and nucleotide metabolism	122	MLXIVXXD_CDS_0122
MLXIVXXD_CDS_0123	82586	82699	+	contig00002	-5.58579	3350	78	0.989	2.158e-21	KY979109_p83	PHANOTATE	CDS	#c9c9c9	hypothetical protein	unknown function	123	MLXIVXXD_CDS_0123
MLXIVXXD_CDS_0124	82709	82924	+	contig00002	-93.6026	1930	101	0.691	7.328e-29	NC_014792_p79	PHANOTATE	CDS	#c9c9c9	hypothetical protein	unknown function	124	MLXIVXXD_CDS_0124
MLXIVXXD_CDS_0125	83111	83533	+	contig00002	-640.593	No_PHROG	No_PHROG	No_PHROG	No_PHROG	No_PHROG	PHANOTATE	CDS	None	hypothetical protein	unknown function	125	MLXIVXXD_CDS_0125
MLXIVXXD_CDS_0126	83692	83874	+	contig00002	-199.212	2283	118	0.919	5.044e-35	NC_031928_p74	PHANOTATE	CDS	#c9c9c9	hypothetical protein	unknown function	126	MLXIVXXD_CDS_0126
MLXIVXXD_CDS_0127	83867	84160	+	contig00002	-1192.55	1774	151	0.745	1.332e-45	NC_028872_p117	PHANOTATE	CDS	#c9c9c9	hypothetical protein	unknown function	127	MLXIVXXD_CDS_0127
MLXIVXXD_CDS_0128	84168	84299	+	contig00002	-10.2583	24953	120	1	1.63e-35	NC_027983_p72	PHANOTATE	CDS	#c9c9c9	hypothetical protein	unknown function	128	MLXIVXXD_CDS_0128
MLXIVXXD_CDS_0129	84300	84500	+	contig00002	-5.39342	2084	108	0.964	1.548e-31	NC_025425_p116	PHANOTATE	CDS	#c9c9c9	hypothetical protein	unknown function	129	MLXIVXXD_CDS_0129
MLXIVXXD_CDS_0130	84553	84879	+	contig00002	-443.699	1475	205	0.898	3.163e-64	MF327008_p196	PHANOTATE	CDS	#c9c9c9	hypothetical protein	unknown function	130	MLXIVXXD_CDS_0130
MLXIVXXD_CDS_0131	84882	85097	+	contig00002	-30.5734	1662	111	0.764	3.207e-32	KY979109_p93	PHANOTATE	CDS	#c9c9c9	hypothetical protein	unknown function	131	MLXIVXXD_CDS_0131
MLXIVXXD_CDS_0132	85094	85363	+	contig00002	-221.362	1822	149	0.785	5.886e-45	MG250484_p67	PHANOTATE	CDS	#c9c9c9	hypothetical protein	unknown function	132	MLXIVXXD_CDS_0132
MLXIVXXD_CDS_0133	85442	85999	+	contig00002	-256816	34068	215	0.889	8.744e-68	NC_019909_p68	PHANOTATE	CDS	#a861e3	RNA polymerase sigma factor	transcription regulation	133	MLXIVXXD_CDS_0133
MLXIVXXD_CDS_0134	85983	86201	+	contig00002	-74.9588	22589	123	1	5.727e-37	MF001359_p62	PHANOTATE	CDS	#c9c9c9	hypothetical protein	unknown function	134	MLXIVXXD_CDS_0134
MLXIVXXD_CDS_0135	86203	86520	+	contig00002	-51.6493	951	118	0.621	5.154e-34	NC_021344_p54	PHANOTATE	CDS	#c9c9c9	hypothetical protein	unknown function	135	MLXIVXXD_CDS_0135
MLXIVXXD_CDS_0136	86489	86692	+	contig00002	-322.505	1648	107	0.776	3.397e-31	NC_028686_p37	PHANOTATE	CDS	#c9c9c9	hypothetical protein	unknown function	136	MLXIVXXD_CDS_0136
MLXIVXXD_CDS_0137	86756	86869	+	contig00002	-9.75621	20549	86	1	1.598e-24	MF327009_p190	PHANOTATE	CDS	#c9c9c9	hypothetical protein	unknown function	137	MLXIVXXD_CDS_0137
MLXIVXXD_CDS_0138	86936	88138	+	contig00002	-2.78832e+12	2888	767	0.916	1.486e-253	NC_028780_p195	PHANOTATE	CDS	#838383	alpha-glucosyltransferase	other	138	MLXIVXXD_CDS_0138
MLXIVXXD_CDS_0139	88178	88318	+	contig00002	-8.38692	6693	107	1	1.345e-31	NC_010105_p58	PHANOTATE	CDS	#c9c9c9	hypothetical protein	unknown function	139	MLXIVXXD_CDS_0139
MLXIVXXD_CDS_0140	88315	89334	+	contig00002	-1.26205e+09	100	191	0.378	1.806e-54	NC_031107_p32	PHANOTATE	CDS	#ffdf59	SbcD-like subunit of palindrome specific endonuclease	DNA, RNA and nucleotide metabolism	140	MLXIVXXD_CDS_0140
MLXIVXXD_CDS_0141	89331	89594	+	contig00002	-305.724	2192	168	0.913	4.874e-52	NC_027349_p54	PHANOTATE	CDS	#c9c9c9	hypothetical protein	unknown function	141	MLXIVXXD_CDS_0141
MLXIVXXD_CDS_0142	89566	89781	+	contig00002	-135.52	2327	132	0.914	6.124e-40	NC_027349_p53	PHANOTATE	CDS	#c9c9c9	hypothetical protein	unknown function	142	MLXIVXXD_CDS_0142
MLXIVXXD_CDS_0143	89820	91460	+	contig00002	-435713365457814	77	134	0.43	3.745e-34	p104273 VI_00628	PHANOTATE	CDS	#ffdf59	SbcC-like subunit of palindrome specific endonuclease	DNA, RNA and nucleotide metabolism	143	MLXIVXXD_CDS_0143
MLXIVXXD_CDS_0144	91516	91704	+	contig00002	-94.1534	1045	99	0.796	2.063e-28	MF479730_p149	PHANOTATE	CDS	#c9c9c9	hypothetical protein	unknown function	144	MLXIVXXD_CDS_0144
MLXIVXXD_CDS_0145	91714	92103	+	contig00002	-12525.5	1285	165	0.685	2.596e-50	NC_008208_p46	PHANOTATE	CDS	#ffdf59	RNA polymerase binding	DNA, RNA and nucleotide metabolism	145	MLXIVXXD_CDS_0145
MLXIVXXD_CDS_0146	92159	92848	+	contig00002	-6.16263e+06	223	206	0.498	2.684e-62	NC_015464_p42	PHANOTATE	CDS	#ffdf59	DNA polymerase processivity factor	DNA, RNA and nucleotide metabolism	146	MLXIVXXD_CDS_0146
MLXIVXXD_CDS_0147	92900	93859	+	contig00002	-5.9514e+08	168	243	0.514	1.059e-73	p26368 VI_12322	PHANOTATE	CDS	#ffdf59	clamp loader of DNA polymerase	DNA, RNA and nucleotide metabolism	147	MLXIVXXD_CDS_0147
MLXIVXXD_CDS_0148	93861	94424	+	contig00002	-2.35141e+06	225	136	0.55	8.439e-40	KX879627_p166	PHANOTATE	CDS	#ffdf59	clamp loader of DNA polymerase	DNA, RNA and nucleotide metabolism	148	MLXIVXXD_CDS_0148
MLXIVXXD_CDS_0149	94426	94794	+	contig00002	-5253.37	242	223	0.864	6.798e-70	NC_025422_p134	PHANOTATE	CDS	#838383	translation repressor	other	149	MLXIVXXD_CDS_0149
MLXIVXXD_CDS_0150	94873	97569	+	contig00002	-1.22814e+24	262	935	0.549	3.098e-303	KX349252_p160	PHANOTATE	CDS	#ffdf59	DNA polymerase	DNA, RNA and nucleotide metabolism	150	MLXIVXXD_CDS_0150
MLXIVXXD_CDS_0151	97754	97990	+	contig00002	-283.755	4189	65	0.604	1.17e-16	NC_025447_p528	PHANOTATE	CDS	#c9c9c9	hypothetical protein	unknown function	151	MLXIVXXD_CDS_0151
MLXIVXXD_CDS_0152	98001	98381	+	contig00002	-9459.21	1754	97	0.392	4.795e-26	MG999954_p38	PHANOTATE	CDS	#c9c9c9	hypothetical protein	unknown function	152	MLXIVXXD_CDS_0152
MLXIVXXD_CDS_0153	98389	98640	+	contig00002	-19.672	1039	81	0.507	8.471e-22	NC_024786_p28	PHANOTATE	CDS	#ff59f5	immunity to superinfection	moron, auxiliary metabolic gene and host takeover	153	MLXIVXXD_CDS_0153
MLXIVXXD_CDS_0154	98637	98786	+	contig00002	-3.29101	3610	61	0.795	7.66e-16	NC_012741_p44	PHANOTATE	CDS	#c9c9c9	hypothetical protein	unknown function	154	MLXIVXXD_CDS_0154
MLXIVXXD_CDS_0155	98794	99534	+	contig00002	-4.76199e+06	160	87	0.35	6.188e-22	MF001354_p129	PHANOTATE	CDS	#ffdf59	thymidylate synthase	DNA, RNA and nucleotide metabolism	155	MLXIVXXD_CDS_0155
MLXIVXXD_CDS_0156	99531	100373	+	contig00002	-8.39397e+07	842	154	0.368	4.162e-43	p354994 VI_11372	PHANOTATE	CDS	#838383	beta-glucosyl-HMC-alpha-glucosyltransferase	other	156	MLXIVXXD_CDS_0156
MLXIVXXD_CDS_0157	100451	101632	+	contig00002	-9.75516e+08	18112	371	0.964	4.91e-120	MF001355_p9	PHANOTATE	CDS	#838383	recombinase	other	157	MLXIVXXD_CDS_0157
MLXIVXXD_CDS_0158	101625	101969	+	contig00002	-1017.61	999	128	0.709	1.737e-37	NC_020879_p34	PHANOTATE	CDS	#3e83f6	head vertex assembly chaperone	head and packaging	158	MLXIVXXD_CDS_0158
MLXIVXXD_CDS_0159	101979	103406	+	contig00002	-6.31143e+13	19	195	0.326	1.623e-55	p414569 VI_10123	PHANOTATE	CDS	#ffdf59	DnaB-like replicative helicase	DNA, RNA and nucleotide metabolism	159	MLXIVXXD_CDS_0159
MLXIVXXD_CDS_0160	103465	103647	+	contig00002	-41.9592	2102	128	0.989	1.826e-38	NC_027979_p39	PHANOTATE	CDS	#ffdf59	Dmd discriminator of mRNA degradation	DNA, RNA and nucleotide metabolism	160	MLXIVXXD_CDS_0160
MLXIVXXD_CDS_0161	103649	103906	+	contig00002	-200.059	2375	98	0.72	4.916e-28	NC_028808_p29	PHANOTATE	CDS	#c9c9c9	hypothetical protein	unknown function	161	MLXIVXXD_CDS_0161
MLXIVXXD_CDS_0162	103967	104260	+	contig00002	-113.008	1586	115	0.661	1.972e-33	KY593455_p39	PHANOTATE	CDS	#838383	spackle periplasmic	other	162	MLXIVXXD_CDS_0162
MLXIVXXD_CDS_0163	104273	104629	+	contig00002	-9418.29	4122	254	1	3.615e-81	NC_027979_p35	PHANOTATE	CDS	#c9c9c9	hypothetical protein	unknown function	163	MLXIVXXD_CDS_0163
MLXIVXXD_CDS_0164	104631	104795	+	contig00002	-222.8	1823	88	0.699	1.146e-24	KY290958_p31	PHANOTATE	CDS	#c9c9c9	hypothetical protein	unknown function	164	MLXIVXXD_CDS_0164
MLXIVXXD_CDS_0165	104798	105826	+	contig00002	-1.43693e+10	47	156	0.34	1.087e-43	KX925554_p102	PHANOTATE	CDS	#ffdf59	DNA primase	DNA, RNA and nucleotide metabolism	165	MLXIVXXD_CDS_0165
MLXIVXXD_CDS_0166	106023	105823	-	contig00002	-1140.66	2024	84	0.634	5.088e-23	NC_028940_p30	PHANOTATE	CDS	#c9c9c9	hypothetical protein	unknown function	166	MLXIVXXD_CDS_0166
MLXIVXXD_CDS_0167	106094	106744	+	contig00002	-12689.6	655	199	0.448	1.895e-59	NC_025419_p99	PHANOTATE	CDS	#ffdf59	homing endonuclease	DNA, RNA and nucleotide metabolism	167	MLXIVXXD_CDS_0167
MLXIVXXD_CDS_0168	106746	107264	+	contig00002	-4946.5	173	97	0.434	9.845e-26	KX961631_p3	PHANOTATE	CDS	#ffdf59	nucleoside triphosphate pyrophosphohydrolase	DNA, RNA and nucleotide metabolism	168	MLXIVXXD_CDS_0168
MLXIVXXD_CDS_0169	107264	107458	+	contig00002	-63.2628	5782	137	0.918	2.078e-41	NC_028925_p29	PHANOTATE	CDS	#3e83f6	virion structural protein	head and packaging	169	MLXIVXXD_CDS_0169
MLXIVXXD_CDS_0170	107455	107664	+	contig00002	-36.0773	5773	121	0.811	6.964e-36	NC_028925_p28	PHANOTATE	CDS	#3e83f6	head protein	head and packaging	170	MLXIVXXD_CDS_0170
MLXIVXXD_CDS_0171	107733	107924	+	contig00002	-95.5172	1715	120	0.936	2.488e-35	NC_028940_p25	PHANOTATE	CDS	#3e83f6	virion structural protein	head and packaging	171	MLXIVXXD_CDS_0171
MLXIVXXD_CDS_0172	107917	108039	+	contig00002	-0.237264	No_PHROG	No_PHROG	No_PHROG	No_PHROG	No_PHROG	PHANOTATE	CDS	None	hypothetical protein	unknown function	172	MLXIVXXD_CDS_0172
MLXIVXXD_CDS_0173	108020	108226	+	contig00002	-77.9814	1873	96	0.797	3.536e-27	MF479730_p198	PHANOTATE	CDS	#c9c9c9	hypothetical protein	unknown function	173	MLXIVXXD_CDS_0173
MLXIVXXD_CDS_0174	108226	108567	+	contig00002	-127.8	2031	83	0.716	5.478e-22	NC_014792_p28	PHANOTATE	CDS	#c9c9c9	hypothetical protein	unknown function	174	MLXIVXXD_CDS_0174
MLXIVXXD_CDS_0175	108576	109061	+	contig00002	-279023	1234	152	0.543	8.216e-45	NC_014595_p23	PHANOTATE	CDS	#a861e3	Mrh transcription modulator under heat shock	transcription regulation	175	MLXIVXXD_CDS_0175
MLXIVXXD_CDS_0176	109084	109239	+	contig00002	-3.89244	2441	111	1	1.576e-32	NC_026607_p19	PHANOTATE	CDS	#ff59f5	decoy of host sigma32	moron, auxiliary metabolic gene and host takeover	176	MLXIVXXD_CDS_0176
MLXIVXXD_CDS_0177	109236	109400	+	contig00002	-7.10938	2681	117	1	5.672e-35	NC_025419_p25	PHANOTATE	CDS	#c9c9c9	hypothetical protein	unknown function	177	MLXIVXXD_CDS_0177
MLXIVXXD_CDS_0178	109393	109863	+	contig00002	-294516	1234	141	0.507	2.974e-41	NC_014595_p23	PHANOTATE	CDS	#a861e3	Mrh transcription modulator under heat shock	transcription regulation	178	MLXIVXXD_CDS_0178
MLXIVXXD_CDS_0179	109872	110054	+	contig00002	-33.0993	1647	102	0.781	2.477e-29	KY000080_p44	PHANOTATE	CDS	#c9c9c9	hypothetical protein	unknown function	179	MLXIVXXD_CDS_0179
MLXIVXXD_CDS_0180	110122	110745	+	contig00002	-371396	832	158	0.552	7.463e-47	NC_031128_p61	PHANOTATE	CDS	#ffdf59	RNA polymerase ADP-ribosylase	DNA, RNA and nucleotide metabolism	180	MLXIVXXD_CDS_0180
MLXIVXXD_CDS_0181	110742	111344	+	contig00002	-3.52489e+06	832	116	0.435	2.302e-32	NC_031128_p61	PHANOTATE	CDS	#ffdf59	RNA polymerase ADP-ribosylase	DNA, RNA and nucleotide metabolism	181	MLXIVXXD_CDS_0181
MLXIVXXD_CDS_0182	111468	112214	+	contig00002	-6.96488e+07	1400	308	0.608	6.08e-97	NC_028857_p19	PHANOTATE	CDS	#ff59f5	Srd anti-sigma factor	moron, auxiliary metabolic gene and host takeover	182	MLXIVXXD_CDS_0182
MLXIVXXD_CDS_0183	112216	112527	+	contig00002	-2767.23	1079	91	0.486	1.249e-24	MF479730_p125	PHANOTATE	CDS	#c9c9c9	hypothetical protein	unknown function	183	MLXIVXXD_CDS_0183
MLXIVXXD_CDS_0184	112524	113843	+	contig00002	-2.18574e+11	325	282	0.397	9.724e-86	MF360957_p200	PHANOTATE	CDS	#ffdf59	Dda-like helicase	DNA, RNA and nucleotide metabolism	184	MLXIVXXD_CDS_0184
MLXIVXXD_CDS_0185	113850	114110	+	contig00002	-2485.85	4967	212	1	2.631e-67	NC_028448_p178	PHANOTATE	CDS	#c9c9c9	hypothetical protein	unknown function	185	MLXIVXXD_CDS_0185
MLXIVXXD_CDS_0186	114097	114342	+	contig00002	-69.7683	1700	187	1	9.199e-59	NC_028927_p122	PHANOTATE	CDS	#c9c9c9	hypothetical protein	unknown function	186	MLXIVXXD_CDS_0186
MLXIVXXD_CDS_0187	114335	114577	+	contig00002	-756.333	No_PHROG	No_PHROG	No_PHROG	No_PHROG	No_PHROG	PHANOTATE	CDS	None	hypothetical protein	unknown function	187	MLXIVXXD_CDS_0187
MLXIVXXD_CDS_0188	114577	115260	+	contig00002	-1.33499e+06	255	198	0.503	1.435e-59	NC_023557_p65	PHANOTATE	CDS	#ffdf59	exonuclease	DNA, RNA and nucleotide metabolism	188	MLXIVXXD_CDS_0188
MLXIVXXD_CDS_0189	115325	115825	+	contig00002	-502973	1106	181	0.548	1.527e-54	KU255730_p30	PHANOTATE	CDS	#c9c9c9	unknown function	unknown function	189	MLXIVXXD_CDS_0189
MLXIVXXD_CDS_0190	115828	116376	+	contig00002	-16148.7	2333	381	0.995	1.935e-122	NC_031934_p10	PHANOTATE	CDS	#c9c9c9	unknown function	unknown function	190	MLXIVXXD_CDS_0190
MLXIVXXD_CDS_0191	116450	116941	+	contig00002	-29389.2	1671	135	0.481	3.15e-39	AP014715_p13	PHANOTATE	CDS	#a861e3	MotB-like transcriptional regulator	transcription regulation	191	MLXIVXXD_CDS_0191
MLXIVXXD_CDS_0192	117091	116984	-	contig00002	-0.0995076	No_PHROG	No_PHROG	No_PHROG	No_PHROG	No_PHROG	PHANOTATE	CDS	None	hypothetical protein	unknown function	192	MLXIVXXD_CDS_0192
MLXIVXXD_CDS_0193	117113	117331	+	contig00002	-76.0401	1354	106	0.803	8.643e-31	NC_028762_p13	PHANOTATE	CDS	#ff59f5	cef modifier of supressor tRNAs	moron, auxiliary metabolic gene and host takeover	193	MLXIVXXD_CDS_0193
MLXIVXXD_CDS_0194	117331	117750	+	contig00002	-1519.98	622	90	0.381	6.792e-24	NC_025449_p235	PHANOTATE	CDS	#c9c9c9	unknown function	unknown function	194	MLXIVXXD_CDS_0194
MLXIVXXD_CDS_0195	117753	117929	+	contig00002	-73.2902	1076	96	0.8	1.633e-27	NC_028881_p7	PHANOTATE	CDS	#a861e3	FmdB-like transcriptional regulator	transcription regulation	195	MLXIVXXD_CDS_0195
MLXIVXXD_CDS_0196	117932	118192	+	contig00002	-27.7171	902	63	0.617	1.854e-15	NC_025423_p214	PHANOTATE	CDS	#c9c9c9	hypothetical protein	unknown function	196	MLXIVXXD_CDS_0196
MLXIVXXD_CDS_0197	118262	120079	+	contig00002	-1.81676e+17	543	704	0.596	7.16e-227	p46685 VI_00032	PHANOTATE	CDS	#ffdf59	DNA topoisomerase II large subunit	DNA, RNA and nucleotide metabolism	197	MLXIVXXD_CDS_0197
MLXIVXXD_CDS_0198	120134	120337	+	contig00002	-587.723	1683	124	0.883	5.894e-37	NC_029091_p27	PHANOTATE	CDS	#c9c9c9	hypothetical protein	unknown function	198	MLXIVXXD_CDS_0198
MLXIVXXD_CDS_0199	120348	122525	+	contig00002	-2.39145e+18	612	503	0.474	1.633e-157	NC_019400_p1	PHANOTATE	CDS	#f35f49	RIIA lysis inhibitor	lysis	199	MLXIVXXD_CDS_0199
MLXIVXXD_CDS_0200	122537	123475	+	contig00002	-6.57735e+06	609	372	0.5	1.918e-116	MG696114_p269	PHANOTATE	CDS	#f35f49	RIIB lysis inhibitor	lysis	200	MLXIVXXD_CDS_0200
MLXIVXXD_CDS_0201	123504	123698	+	contig00002	-44.737	774	71	0.562	1.826e-18	MG922974_p63	PHANOTATE	CDS	#c9c9c9	hypothetical protein	unknown function	201	MLXIVXXD_CDS_0201
MLXIVXXD_CDS_0202	123737	124066	+	contig00002	-105.628	2237	163	0.748	7.142e-50	NC_010105_p264	PHANOTATE	CDS	#c9c9c9	hypothetical protein	unknown function	202	MLXIVXXD_CDS_0202
MLXIVXXD_CDS_0203	123999	124556	+	contig00002	-1915.12	1360	251	0.641	4.382e-78	NC_005135_p250	PHANOTATE	CDS	#ffdf59	DenB-like DNA endonuclease IV	DNA, RNA and nucleotide metabolism	203	MLXIVXXD_CDS_0203
MLXIVXXD_CDS_0204	124538	124894	+	contig00002	-245.204	2390	155	0.839	2.406e-47	NC_028847_p270	PHANOTATE	CDS	#c9c9c9	hypothetical protein	unknown function	204	MLXIVXXD_CDS_0204
MLXIVXXD_CDS_0205	124974	125072	+	contig00002	-16.3693	5011	80	1	2.594e-22	NC_031103_p264	PHANOTATE	CDS	#838383	outer membrane protein	other	205	MLXIVXXD_CDS_0205
MLXIVXXD_CDS_0206	125138	125251	+	contig00002	-6.71753	28140	89	1	1.542e-24	NC_027983_p277	PHANOTATE	CDS	#c9c9c9	hypothetical protein	unknown function	206	MLXIVXXD_CDS_0206
MLXIVXXD_CDS_0207	125259	125456	+	contig00002	-38.889	2401	78	0.597	3.749e-21	AP014715_p292	PHANOTATE	CDS	#838383	periplasmic protein	other	207	MLXIVXXD_CDS_0207
MLXIVXXD_CDS_0208	125456	125563	+	contig00002	-1.29491	4135	88	1	5.565e-25	NC_030953_p168	PHANOTATE	CDS	#c9c9c9	hypothetical protein	unknown function	208	MLXIVXXD_CDS_0208
MLXIVXXD_CDS_0209	125572	125787	+	contig00002	-29.4351	2183	129	0.859	1.232e-38	NC_028927_p99	PHANOTATE	CDS	#c9c9c9	unknown function	unknown function	209	MLXIVXXD_CDS_0209
MLXIVXXD_CDS_0210	125848	126306	+	contig00002	-8206.51	1102	156	0.593	9.71e-47	KY290957_p241	PHANOTATE	CDS	#ffdf59	Ndd-like nucleoid disruption protein	DNA, RNA and nucleotide metabolism	210	MLXIVXXD_CDS_0210
MLXIVXXD_CDS_0211	126394	126552	+	contig00002	-7.82038	2501	71	0.693	7.756e-19	NC_031030_p271	PHANOTATE	CDS	#c9c9c9	hypothetical protein	unknown function	211	MLXIVXXD_CDS_0211
MLXIVXXD_CDS_0212	126545	126685	+	contig00002	-8.78872	3595	75	0.803	1.708e-20	NC_023561_p286	PHANOTATE	CDS	#c9c9c9	hypothetical protein	unknown function	212	MLXIVXXD_CDS_0212
MLXIVXXD_CDS_0213	126690	128018	+	contig00002	-4.55323e+12	551	375	0.515	6.722e-113	KT895374_p106	PHANOTATE	CDS	#ffdf59	DNA topoisomerase II	DNA, RNA and nucleotide metabolism	213	MLXIVXXD_CDS_0213
MLXIVXXD_CDS_0214	128015	128164	+	contig00002	-18.4051	3487	96	0.914	1.079e-27	MF001359_p253	PHANOTATE	CDS	#c9c9c9	hypothetical protein	unknown function	214	MLXIVXXD_CDS_0214
MLXIVXXD_CDS_0215	128300	128527	+	contig00002	-132.637	10955	178	1	1.569e-55	MF957259_p87	PHANOTATE	CDS	#c9c9c9	hypothetical protein	unknown function	215	MLXIVXXD_CDS_0215
MLXIVXXD_CDS_0216	128633	129268	+	contig00002	-4.42842e+06	1345	328	0.769	6.856e-105	NC_019505_p258	PHANOTATE	CDS	#a861e3	MotA-like activator of middle period transcription	transcription regulation	216	MLXIVXXD_CDS_0216
MLXIVXXD_CDS_0217	129279	129608	+	contig00002	-266.946	1594	211	0.914	2.899e-66	NC_031065_p246	PHANOTATE	CDS	#c9c9c9	hypothetical protein	unknown function	217	MLXIVXXD_CDS_0217
MLXIVXXD_CDS_0218	129605	130066	+	contig00002	-138111	839	165	0.703	3.732e-50	NC_020079_p128	PHANOTATE	CDS	#c9c9c9	hypothetical protein	unknown function	218	MLXIVXXD_CDS_0218
MLXIVXXD_CDS_0219	130066	130362	+	contig00002	-147.132	1844	171	0.84	1.674e-52	NC_028820_p257	PHANOTATE	CDS	#c9c9c9	unknown function	unknown function	219	MLXIVXXD_CDS_0219
MLXIVXXD_CDS_0220	130433	130564	+	contig00002	-14.9908	6212	121	1	2.262e-36	MG775043_p205	PHANOTATE	CDS	#c9c9c9	unknown function	unknown function	220	MLXIVXXD_CDS_0220
MLXIVXXD_CDS_0221	130648	130926	+	contig00002	-169.776	3151	133	0.713	9.63e-40	MG250484_p289	PHANOTATE	CDS	#ff59f5	inhibitor of MrcBC restriction	moron, auxiliary metabolic gene and host takeover	221	MLXIVXXD_CDS_0221
MLXIVXXD_CDS_0222	130923	131075	+	contig00002	-11.7482	3762	127	1	1.495e-38	MF158046_p100	PHANOTATE	CDS	#c9c9c9	hypothetical protein	unknown function	222	MLXIVXXD_CDS_0222
MLXIVXXD_CDS_0223	131088	131360	+	contig00002	-221.668	1166	143	0.769	2.695e-43	NC_028894_p264	PHANOTATE	CDS	#ff59f5	anti-sigma factor	moron, auxiliary metabolic gene and host takeover	223	MLXIVXXD_CDS_0223
MLXIVXXD_CDS_0224	132017	131361	-	contig00002	-56698.6	860	340	0.774	7.378e-109	KY677846_p95	PHANOTATE	CDS	#f35f49	holin	lysis	224	MLXIVXXD_CDS_0224
MLXIVXXD_CDS_0225	132848	132048	-	contig00002	-419643	2056	363	0.682	3.328e-116	NC_028894_p262	PHANOTATE	CDS	#07e9a2	tail fiber protein; host specificity	tail	225	MLXIVXXD_CDS_0225
MLXIVXXD_CDS_0226	135849	132883	-	contig00002	-4.72664e+21	1699	284	0.266	3.29e-80	NC_000866_p252	PHANOTATE	CDS	#07e9a2	long tail fiber protein distal subunit	tail	226	MLXIVXXD_CDS_0226
MLXIVXXD_CDS_0227	136508	135858	-	contig00002	-2382.8	1425	303	0.683	4.549e-96	NC_000866_p251	PHANOTATE	CDS	#07e9a2	hinge connector of long tail fiber protein distal connector	tail	227	MLXIVXXD_CDS_0227
MLXIVXXD_CDS_0228	137686	136571	-	contig00002	-3.64304e+07	19648	469	0.853	7.779e-153	NC_028683_p271	PHANOTATE	CDS	#07e9a2	long tail fiber protein proximal connector	tail	228	MLXIVXXD_CDS_0228
MLXIVXXD_CDS_0229	141564	137695	-	contig00002	-4.63969e+26	972	339	0.329	3.982e-101	KM607003_p246	PHANOTATE	CDS	#07e9a2	tail fiber protein proximal subunit	tail	229	MLXIVXXD_CDS_0229
MLXIVXXD_CDS_0230	141669	142586	+	contig00002	-6.95193e+07	107	122	0.335	1.495e-32	NC_019402_p42	PHANOTATE	CDS	#ffdf59	exonuclease	DNA, RNA and nucleotide metabolism	230	MLXIVXXD_CDS_0230
MLXIVXXD_CDS_0231	142595	142864	+	contig00002	-392.377	639	127	0.699	1.284e-37	NC_023568_p222	PHANOTATE	CDS	#a861e3	transcriptional regulator	transcription regulation	231	MLXIVXXD_CDS_0231
MLXIVXXD_CDS_0232	142842	143180	+	contig00002	-3708.24	254	124	0.567	1.564e-36	NC_031095_p150	PHANOTATE	CDS	#a861e3	late promoter transcriptional regulator	transcription regulation	232	MLXIVXXD_CDS_0232
MLXIVXXD_CDS_0233	143192	143830	+	contig00002	-11703.8	269	246	0.684	4.442e-77	KX349247_p1	PHANOTATE	CDS	#ffdf59	DNA helicase loader	DNA, RNA and nucleotide metabolism	233	MLXIVXXD_CDS_0233
MLXIVXXD_CDS_0234	143832	144464	+	contig00002	-1812.39	7504	464	1	2.664e-152	KU925172_p26	PHANOTATE	CDS	#ffdf59	homing endonuclease	DNA, RNA and nucleotide metabolism	234	MLXIVXXD_CDS_0234
MLXIVXXD_CDS_0235	144515	145423	+	contig00002	-5.65649e+07	224	336	0.681	8.726e-106	KX349247_p3	PHANOTATE	CDS	#ffdf59	single strand DNA binding protein	DNA, RNA and nucleotide metabolism	235	MLXIVXXD_CDS_0235
MLXIVXXD_CDS_0236	145444	145554	+	contig00002	-0.105846	No_PHROG	No_PHROG	No_PHROG	No_PHROG	No_PHROG	PHANOTATE	CDS	None	hypothetical protein	unknown function	236	MLXIVXXD_CDS_0236
MLXIVXXD_CDS_0237	145568	145798	+	contig00002	-138.854	1764	122	0.772	3.284e-36	NC_010105_p231	PHANOTATE	CDS	#c9c9c9	unknown function	unknown function	237	MLXIVXXD_CDS_0237
MLXIVXXD_CDS_0238	145843	146208	+	contig00002	-3376.67	622	138	0.554	1.268e-40	NC_025449_p235	PHANOTATE	CDS	#c9c9c9	unknown function	unknown function	238	MLXIVXXD_CDS_0238
MLXIVXXD_CDS_0239	146263	146514	+	contig00002	-505.516	1254	80	0.662	2.756e-21	KY290955_p232	PHANOTATE	CDS	#c9c9c9	hypothetical protein	unknown function	239	MLXIVXXD_CDS_0239
MLXIVXXD_CDS_0240	146659	146973	+	contig00002	-322.674	5682	170	0.787	3.15e-52	MF001354_p127	PHANOTATE	CDS	#ffdf59	thymidylate synthase	DNA, RNA and nucleotide metabolism	240	MLXIVXXD_CDS_0240
MLXIVXXD_CDS_0241	146997	147260	+	contig00002	-609.859	2458	151	0.828	5.424e-46	NC_012635_p230	PHANOTATE	CDS	#c9c9c9	hypothetical protein	unknown function	241	MLXIVXXD_CDS_0241
MLXIVXXD_CDS_0242	147214	147540	+	contig00002	-232.063	464	114	0.629	6.678e-33	NC_012635_p229	PHANOTATE	CDS	#c9c9c9	unknown function	unknown function	242	MLXIVXXD_CDS_0242
MLXIVXXD_CDS_0243	147531	149795	+	contig00002	-5.54993e+17	3987	818	0.679	6.104e-267	KJ019113_p163	PHANOTATE	CDS	#ffdf59	ribonucleotide reductase large subunit	DNA, RNA and nucleotide metabolism	243	MLXIVXXD_CDS_0243
MLXIVXXD_CDS_0244	149795	150526	+	contig00002	-466983	655	170	0.415	2.176e-49	NC_025419_p99	PHANOTATE	CDS	#ffdf59	homing endonuclease	DNA, RNA and nucleotide metabolism	244	MLXIVXXD_CDS_0244
MLXIVXXD_CDS_0245	150526	151704	+	contig00002	-8.28114e+07	10582	445	0.939	2.041e-145	MF001354_p123	PHANOTATE	CDS	#ffdf59	ribonucleotide reductase class Ia beta subunit	DNA, RNA and nucleotide metabolism	245	MLXIVXXD_CDS_0245
MLXIVXXD_CDS_0246	151732	152142	+	contig00002	-201.877	1111	236	0.832	1.757e-74	NC_012635_p226	PHANOTATE	CDS	#ffdf59	endonuclease	DNA, RNA and nucleotide metabolism	246	MLXIVXXD_CDS_0246
MLXIVXXD_CDS_0247	152195	153319	+	contig00002	-3.11187e+08	562	359	0.524	2.317e-112	MF403008_p261	PHANOTATE	CDS	#07e9a2	RNA ligase and tail fiber protein attachment catalyst	tail	247	MLXIVXXD_CDS_0247
MLXIVXXD_CDS_0248	153381	153887	+	contig00002	-15484.3	1253	259	0.76	8.425e-82	MF327008_p75	PHANOTATE	CDS	#a861e3	inhibitor of host transcription	transcription regulation	248	MLXIVXXD_CDS_0248
MLXIVXXD_CDS_0249	153878	154231	+	contig00002	-167.045	739	71	0.38	8.368e-18	NC_019398_p69	PHANOTATE	CDS	#f35f49	Rz-like spanin	lysis	249	MLXIVXXD_CDS_0249
MLXIVXXD_CDS_0250	154228	154527	+	contig00002	-5291.66	812	156	0.762	1.589e-47	KY290975_p220	PHANOTATE	CDS	#f35f49	Rz-like spanin	lysis	250	MLXIVXXD_CDS_0250
MLXIVXXD_CDS_0251	154524	154754	+	contig00002	-151.346	2347	139	0.909	2.808e-42	MG976803_p53	PHANOTATE	CDS	#c9c9c9	hypothetical protein	unknown function	251	MLXIVXXD_CDS_0251
MLXIVXXD_CDS_0252	154751	154894	+	contig00002	-24.4423	2364	83	0.942	4.241e-22	KY290975_p218	PHANOTATE	CDS	#c9c9c9	hypothetical protein	unknown function	252	MLXIVXXD_CDS_0252
MLXIVXXD_CDS_0253	154896	155039	+	contig00002	-28.2743	2364	95	0.942	3.197e-26	KY290975_p218	PHANOTATE	CDS	#c9c9c9	hypothetical protein	unknown function	253	MLXIVXXD_CDS_0253
MLXIVXXD_CDS_0254	155036	155944	+	contig00002	-1.20787e+07	505	378	0.624	2.003e-120	NC_008194_p89	PHANOTATE	CDS	#838383	polynucleotide kinase	other	254	MLXIVXXD_CDS_0254
MLXIVXXD_CDS_0255	155944	156141	+	contig00002	-97.1078	2430	114	0.881	1.019e-33	NC_018835_p47	PHANOTATE	CDS	#c9c9c9	hypothetical protein	unknown function	255	MLXIVXXD_CDS_0255
MLXIVXXD_CDS_0256	156134	156334	+	contig00002	-177.797	2360	143	1	1.069e-43	NC_028925_p235	PHANOTATE	CDS	#c9c9c9	hypothetical protein	unknown function	256	MLXIVXXD_CDS_0256
MLXIVXXD_CDS_0257	156337	156612	+	contig00002	-46.6044	1695	117	0.625	6.944e-34	NC_031095_p171	PHANOTATE	CDS	#c9c9c9	hypothetical protein	unknown function	257	MLXIVXXD_CDS_0257
MLXIVXXD_CDS_0258	156675	157202	+	contig00002	-487091	3710	281	0.781	1.89e-89	MF327009_p70	PHANOTATE	CDS	#c9c9c9	hypothetical protein	unknown function	258	MLXIVXXD_CDS_0258
MLXIVXXD_CDS_0259	157196	157432	+	contig00002	-315.229	1504	128	0.798	2.281e-38	NC_028925_p231	PHANOTATE	CDS	#c9c9c9	hypothetical protein	unknown function	259	MLXIVXXD_CDS_0259
MLXIVXXD_CDS_0260	157429	157767	+	contig00002	-1064.01	2063	144	0.626	6.126e-43	MG250484_p240	PHANOTATE	CDS	#c9c9c9	hypothetical protein	unknown function	260	MLXIVXXD_CDS_0260
MLXIVXXD_CDS_0261	157764	158345	+	contig00002	-10412.6	174	189	0.603	4.817e-57	MH001459_p30	PHANOTATE	CDS	#ffdf59	dCMP deaminase	DNA, RNA and nucleotide metabolism	261	MLXIVXXD_CDS_0261
MLXIVXXD_CDS_0262	158345	158581	+	contig00002	-8.36458	2010	98	0.637	5.819e-28	NC_031050_p2	PHANOTATE	CDS	#c9c9c9	unknown function	unknown function	262	MLXIVXXD_CDS_0262
MLXIVXXD_CDS_0263	158582	158890	+	contig00002	-326.41	1086	139	0.696	1.483e-41	NC_025419_p209	PHANOTATE	CDS	#c9c9c9	hypothetical protein	unknown function	263	MLXIVXXD_CDS_0263
MLXIVXXD_CDS_0264	158947	159282	+	contig00002	-1900.1	931	161	0.744	5.239e-49	NC_019543_p175	PHANOTATE	CDS	#3e83f6	head morphogenesis	head and packaging	264	MLXIVXXD_CDS_0264
MLXIVXXD_CDS_0265	159430	159678	+	contig00002	-79.9031	1457	165	0.944	6.56e-51	NC_012635_p209	PHANOTATE	CDS	#f35f49	lysis inhibition; accessory protein	lysis	265	MLXIVXXD_CDS_0265
MLXIVXXD_CDS_0266	159784	159891	+	contig00002	-1.45757	No_PHROG	No_PHROG	No_PHROG	No_PHROG	No_PHROG	PHANOTATE	CDS	None	hypothetical protein	unknown function	266	MLXIVXXD_CDS_0266
MLXIVXXD_CDS_0267	159882	160100	+	contig00002	-96.8911	1427	87	0.724	2.643e-24	NC_019543_p174	PHANOTATE	CDS	#c9c9c9	hypothetical protein	unknown function	267	MLXIVXXD_CDS_0267
MLXIVXXD_CDS_0268	160211	160543	+	contig00002	-1240.21	1507	159	0.709	2.14e-48	NC_031934_p206	PHANOTATE	CDS	#c9c9c9	hypothetical protein	unknown function	268	MLXIVXXD_CDS_0268
MLXIVXXD_CDS_0269	160611	160976	+	contig00002	-2267.34	1582	217	0.857	2.405e-68	NC_031934_p205	PHANOTATE	CDS	#c9c9c9	hypothetical protein	unknown function	269	MLXIVXXD_CDS_0269
MLXIVXXD_CDS_0270	161018	161305	+	contig00002	-286.362	2153	189	0.936	5.202e-59	NC_031934_p204	PHANOTATE	CDS	#c9c9c9	hypothetical protein	unknown function	270	MLXIVXXD_CDS_0270
MLXIVXXD_CDS_0271	161305	161502	+	contig00002	-601.575	1690	109	0.808	9.083e-32	NC_031934_p203	PHANOTATE	CDS	#c9c9c9	hypothetical protein	unknown function	271	MLXIVXXD_CDS_0271
MLXIVXXD_CDS_0272	161499	161705	+	contig00002	-252.485	2042	91	0.622	3.577e-25	MF957259_p193	PHANOTATE	CDS	#c9c9c9	hypothetical protein	unknown function	272	MLXIVXXD_CDS_0272
MLXIVXXD_CDS_0273	161698	162156	+	contig00002	-538.473	652	100	0.388	4.525e-27	MF893340_p127	PHANOTATE	CDS	#c9c9c9	hypothetical protein	unknown function	273	MLXIVXXD_CDS_0273
MLXIVXXD_CDS_0274	162153	162989	+	contig00002	-1.90245e+06	420	122	0.421	2.715e-34	AP018399_p172	PHANOTATE	CDS	#c9c9c9	unknown function	unknown function	274	MLXIVXXD_CDS_0274
MLXIVXXD_CDS_0275	162989	163258	+	contig00002	-189.171	2054	164	0.876	1.272e-50	NC_012635_p200	PHANOTATE	CDS	#c9c9c9	hypothetical protein	unknown function	275	MLXIVXXD_CDS_0275
MLXIVXXD_CDS_0276	163255	164718	+	contig00002	-880617097682186	114	185	0.304	6.339e-53	NC_019913_p32	PHANOTATE	CDS	#ffdf59	ATP-dependent DNA ligase	DNA, RNA and nucleotide metabolism	276	MLXIVXXD_CDS_0276
MLXIVXXD_CDS_0277	164715	164900	+	contig00002	-50.2829	1976	91	0.721	8.163e-26	NC_031065_p187	PHANOTATE	CDS	#c9c9c9	hypothetical protein	unknown function	277	MLXIVXXD_CDS_0277
MLXIVXXD_CDS_0278	164957	165280	+	contig00002	-1654.91	802	156	0.706	5.401e-41	NC_005260_p260	PHANOTATE	CDS	#ff59f5	Alt-like RNA polymerase ADP-ribosyltransferase	moron, auxiliary metabolic gene and host takeover	278	MLXIVXXD_CDS_0278

## Sheet: Phage_PsgM04F_pharokka
Table S2. Annotation of phage PsgM04F genome.
gene	start	stop	frame	contig	score	phrog	alnScore	seqIdentity	eVal	top_hit	Method	Region	color	annot	category	count	locus_tag
GFEMQCYQ_CDS_0001	1	2037	+	contig00001	-7.99596e+07	15437	1223	0.869	0	MF805809_p145	PHANOTATE	CDS	#07e9a2	tail fiber protein	tail	1	GFEMQCYQ_CDS_0001
GFEMQCYQ_CDS_0002	2079	4751	+	contig00001	-4.93174e+07	11922	825	0.705	2.813e-270	NC_022968_p38	PHANOTATE	CDS	#07e9a2	tail protein	tail	2	GFEMQCYQ_CDS_0002
GFEMQCYQ_CDS_0003	5274	4780	-	contig00001	-1022.07	2340	148	0.528	2.635e-43	MH107769_p146	PHANOTATE	CDS	#ffdf59	endonuclease	DNA, RNA and nucleotide metabolism	3	GFEMQCYQ_CDS_0003
GFEMQCYQ_CDS_0004	6199	5246	-	contig00001	-7.10424e+06	4477	242	0.36	5.998e-72	NC_020201_p2	PHANOTATE	CDS	#c9c9c9	hypothetical protein	unknown function	4	GFEMQCYQ_CDS_0004
GFEMQCYQ_CDS_0005	6612	6217	-	contig00001	-3470.76	16560	204	0.758	1.231e-63	KU522583_p165	PHANOTATE	CDS	#c9c9c9	hypothetical protein	unknown function	5	GFEMQCYQ_CDS_0005
GFEMQCYQ_CDS_0006	7340	6657	-	contig00001	-41501.1	10174	164	0.645	1.518e-49	NC_015157_p225	PHANOTATE	CDS	#ffdf59	nucleotidyltransferase	DNA, RNA and nucleotide metabolism	6	GFEMQCYQ_CDS_0006
GFEMQCYQ_CDS_0007	7650	7483	-	contig00001	-131.373	22931	123	1	4.154e-37	KX552041_p174	PHANOTATE	CDS	#c9c9c9	hypothetical protein	unknown function	7	GFEMQCYQ_CDS_0007
GFEMQCYQ_CDS_0008	7847	7653	-	contig00001	-360.248	25582	154	1	1.601e-47	KX552041_p175	PHANOTATE	CDS	#c9c9c9	hypothetical protein	unknown function	8	GFEMQCYQ_CDS_0008
GFEMQCYQ_CDS_0009	10481	7884	-	contig00001	-4.38817e+18	16667	285	0.632	8.404e-90	LN610572_p104	PHANOTATE	CDS	#ffdf59	DNA polymerase I	DNA, RNA and nucleotide metabolism	9	GFEMQCYQ_CDS_0009
GFEMQCYQ_CDS_0010	11455	10562	-	contig00001	-484823	681	81	0.256	1.599e-18	KY683735_p127	PHANOTATE	CDS	#ffdf59	endonuclease	DNA, RNA and nucleotide metabolism	10	GFEMQCYQ_CDS_0010
GFEMQCYQ_CDS_0011	13239	11458	-	contig00001	-9.91753e+11	239	199	0.299	8.12e-56	NC_031029_p115	PHANOTATE	CDS	#ffdf59	DNA primase/helicase	DNA, RNA and nucleotide metabolism	11	GFEMQCYQ_CDS_0011
GFEMQCYQ_CDS_0012	13530	13252	-	contig00001	-1201.23	4240	107	0.585	1.637e-30	NC_022968_p8	PHANOTATE	CDS	#c9c9c9	hypothetical protein	unknown function	12	GFEMQCYQ_CDS_0012
GFEMQCYQ_CDS_0013	14474	13530	-	contig00001	-1.54102e+07	7162	498	0.775	5.152e-162	NC_020079_p192	PHANOTATE	CDS	#ff59f5	glycosyltransferase	moron, auxiliary metabolic gene and host takeover	13	GFEMQCYQ_CDS_0013
GFEMQCYQ_CDS_0014	15467	14481	-	contig00001	-5.65059e+06	7162	454	0.718	1.073e-146	NC_020079_p192	PHANOTATE	CDS	#ff59f5	glycosyltransferase	moron, auxiliary metabolic gene and host takeover	14	GFEMQCYQ_CDS_0014
GFEMQCYQ_CDS_0015	16098	15415	-	contig00001	-249978	2456	338	0.746	4.847e-108	NC_020079_p194	PHANOTATE	CDS	#ff59f5	glycosyltransferase	moron, auxiliary metabolic gene and host takeover	15	GFEMQCYQ_CDS_0015
GFEMQCYQ_CDS_0016	16670	16107	-	contig00001	-6701.27	14179	378	0.956	8.066e-123	NC_020079_p195	PHANOTATE	CDS	#ff59f5	glycosyltransferase	moron, auxiliary metabolic gene and host takeover	16	GFEMQCYQ_CDS_0016
GFEMQCYQ_CDS_0017	16874	16680	-	contig00001	-85.3922	5932	59	0.637	1.254e-14	NC_016071_p5	PHANOTATE	CDS	#c9c9c9	hypothetical protein	unknown function	17	GFEMQCYQ_CDS_0017
GFEMQCYQ_CDS_0018	17082	16852	-	contig00001	-206.529	15360	155	0.966	1.196e-47	KU522583_p177	PHANOTATE	CDS	#c9c9c9	hypothetical protein	unknown function	18	GFEMQCYQ_CDS_0018
GFEMQCYQ_CDS_0019	17366	17082	-	contig00001	-740.913	16257	198	1	2.045e-62	KU522583_p178	PHANOTATE	CDS	#c9c9c9	hypothetical protein	unknown function	19	GFEMQCYQ_CDS_0019
GFEMQCYQ_CDS_0020	17889	17368	-	contig00001	-441.134	938	93	0.475	4.212e-25	p14862 VI_10155	PHANOTATE	CDS	#f35f49	endolysin	lysis	20	GFEMQCYQ_CDS_0020
GFEMQCYQ_CDS_0021	18589	17987	-	contig00001	-56386.3	5698	185	0.47	1.988e-55	NC_019406_p219	PHANOTATE	CDS	#c9c9c9	hypothetical protein	unknown function	21	GFEMQCYQ_CDS_0021
GFEMQCYQ_CDS_0022	18886	18605	-	contig00001	-1550.45	11278	42	0.285	5.266e-08	KU522583_p183	PHANOTATE	CDS	#c9c9c9	hypothetical protein	unknown function	22	GFEMQCYQ_CDS_0022
GFEMQCYQ_CDS_0023	19109	18867	-	contig00001	-65.0764	22387	100	0.617	1.548e-28	KX664695_p190	PHANOTATE	CDS	#c9c9c9	hypothetical protein	unknown function	23	GFEMQCYQ_CDS_0023
GFEMQCYQ_CDS_0024	19906	19106	-	contig00001	-346573	5359	361	0.677	2.971e-115	KX664695_p191	PHANOTATE	CDS	#c9c9c9	hypothetical protein	unknown function	24	GFEMQCYQ_CDS_0024
GFEMQCYQ_CDS_0025	20180	19908	-	contig00001	-188.597	11278	98	0.553	1.984e-27	KU522583_p183	PHANOTATE	CDS	#c9c9c9	hypothetical protein	unknown function	25	GFEMQCYQ_CDS_0025
GFEMQCYQ_CDS_0026	20739	20173	-	contig00001	-2564.78	14928	391	0.994	3.327e-127	KX664695_p193	PHANOTATE	CDS	#c9c9c9	hypothetical protein	unknown function	26	GFEMQCYQ_CDS_0026
GFEMQCYQ_CDS_0027	21137	20739	-	contig00001	-4542.61	14200	84	0.634	4.362e-23	NC_023693_p177	PHANOTATE	CDS	#c9c9c9	hypothetical protein	unknown function	27	GFEMQCYQ_CDS_0027
GFEMQCYQ_CDS_0028	21303	21130	-	contig00001	-250.238	1997	84	0.711	2.352e-23	p100477 VI_10778	PHANOTATE	CDS	#c9c9c9	hypothetical protein	unknown function	28	GFEMQCYQ_CDS_0028
GFEMQCYQ_CDS_0029	21494	21300	-	contig00001	-12.209	24000	88	0.66	1.822e-24	KX552041_p197	PHANOTATE	CDS	#c9c9c9	hypothetical protein	unknown function	29	GFEMQCYQ_CDS_0029
GFEMQCYQ_CDS_0030	22603	21491	-	contig00001	-2.34354e+07	5890	386	0.56	5.464e-122	KY630187_p338	PHANOTATE	CDS	#ff59f5	tellurite resistance	moron, auxiliary metabolic gene and host takeover	30	GFEMQCYQ_CDS_0030
GFEMQCYQ_CDS_0031	23190	22600	-	contig00001	-6413.39	6445	237	0.662	7.725e-74	NC_019401_p436	PHANOTATE	CDS	#c9c9c9	hypothetical protein	unknown function	31	GFEMQCYQ_CDS_0031
GFEMQCYQ_CDS_0032	24060	23194	-	contig00001	-7.66354e+07	27550	162	0.733	7.016e-48	KX552041_p200	PHANOTATE	CDS	#c9c9c9	hypothetical protein	unknown function	32	GFEMQCYQ_CDS_0032
GFEMQCYQ_CDS_0033	24312	24070	-	contig00001	-83.2571	17591	115	0.841	4.564e-34	NC_023693_p182	PHANOTATE	CDS	#c9c9c9	hypothetical protein	unknown function	33	GFEMQCYQ_CDS_0033
GFEMQCYQ_CDS_0034	24662	24312	-	contig00001	-300.323	27498	114	0.527	1.572e-32	KX552041_p203	PHANOTATE	CDS	#c9c9c9	hypothetical protein	unknown function	34	GFEMQCYQ_CDS_0034
GFEMQCYQ_CDS_0035	25685	24711	-	contig00001	-4.55859e+06	7180	567	0.846	1.335e-185	NC_023693_p183	PHANOTATE	CDS	#ff59f5	membrane protein	moron, auxiliary metabolic gene and host takeover	35	GFEMQCYQ_CDS_0035
GFEMQCYQ_CDS_0036	25988	25767	-	contig00001	-52.3448	16065	144	1	5.658e-44	KU522583_p193	PHANOTATE	CDS	#c9c9c9	hypothetical protein	unknown function	36	GFEMQCYQ_CDS_0036
GFEMQCYQ_CDS_0037	26475	26002	-	contig00001	-35970.7	335	95	0.383	2.082e-25	MF490236_p17	PHANOTATE	CDS	#838383	phosphatase	other	37	GFEMQCYQ_CDS_0037
GFEMQCYQ_CDS_0038	27312	26485	-	contig00001	-1.27829e+06	13415	497	0.868	3.512e-162	KU522583_p195	PHANOTATE	CDS	#c9c9c9	hypothetical protein	unknown function	38	GFEMQCYQ_CDS_0038
GFEMQCYQ_CDS_0039	27961	27305	-	contig00001	-3276.34	14393	435	0.946	4.805e-142	KU522583_p196	PHANOTATE	CDS	#838383	hydrolase	other	39	GFEMQCYQ_CDS_0039
GFEMQCYQ_CDS_0040	28565	27963	-	contig00001	-323684	22504	362	0.864	4.719e-117	KX664695_p208	PHANOTATE	CDS	#c9c9c9	hypothetical protein	unknown function	40	GFEMQCYQ_CDS_0040
GFEMQCYQ_CDS_0041	28769	28578	-	contig00001	-94.4068	17780	112	0.84	6.153e-33	NC_020079_p220	PHANOTATE	CDS	#c9c9c9	hypothetical protein	unknown function	41	GFEMQCYQ_CDS_0041
GFEMQCYQ_CDS_0042	30313	28811	-	contig00001	-3.67378e+10	15930	46	0.295	1.567e-07	MF805809_p187	PHANOTATE	CDS	#ffdf59	ribonucleotide reductase	DNA, RNA and nucleotide metabolism	42	GFEMQCYQ_CDS_0042
GFEMQCYQ_CDS_0043	30869	30306	-	contig00001	-43309	4806	192	0.561	2.947e-58	KX664695_p71	PHANOTATE	CDS	#ffdf59	histidyl tRNA synthetase	DNA, RNA and nucleotide metabolism	43	GFEMQCYQ_CDS_0043
GFEMQCYQ_CDS_0044	31117	30866	-	contig00001	-489.796	6408	158	0.901	1.138e-48	NC_028672_p30	PHANOTATE	CDS	#c9c9c9	hypothetical protein	unknown function	44	GFEMQCYQ_CDS_0044
GFEMQCYQ_CDS_0045	32720	31119	-	contig00001	-7.17903e+10	1967	266	0.354	6.828e-79	KT876724_p41	PHANOTATE	CDS	#ffdf59	DNA helicase	DNA, RNA and nucleotide metabolism	45	GFEMQCYQ_CDS_0045
GFEMQCYQ_CDS_0046	33240	32731	-	contig00001	-24946.6	3500	222	0.678	3.674e-69	NC_012749_p135	PHANOTATE	CDS	#c9c9c9	hypothetical protein	unknown function	46	GFEMQCYQ_CDS_0046
GFEMQCYQ_CDS_0047	33605	33252	-	contig00001	-5778.77	8284	132	0.567	1.364e-38	NC_028248_p43	PHANOTATE	CDS	#c9c9c9	hypothetical protein	unknown function	47	GFEMQCYQ_CDS_0047
GFEMQCYQ_CDS_0048	33970	33602	-	contig00001	-104.195	24867	98	0.521	1.031e-25	NC_011811_p4	PHANOTATE	CDS	#ffdf59	ribonucleotide reductase NrdA-like	DNA, RNA and nucleotide metabolism	48	GFEMQCYQ_CDS_0048
GFEMQCYQ_CDS_0049	34334	33972	-	contig00001	-1678.36	15618	289	1	1.618e-93	KX664695_p219	PHANOTATE	CDS	#c9c9c9	hypothetical protein	unknown function	49	GFEMQCYQ_CDS_0049
GFEMQCYQ_CDS_0050	34693	34331	-	contig00001	-1031.28	5474	108	0.48	1.499e-30	KX664695_p220	PHANOTATE	CDS	#c9c9c9	hypothetical protein	unknown function	50	GFEMQCYQ_CDS_0050
GFEMQCYQ_CDS_0051	34999	34694	-	contig00001	-1443.42	7812	41	0.287	2.73e-07	NC_005083_p167	PHANOTATE	CDS	#c9c9c9	hypothetical protein	unknown function	51	GFEMQCYQ_CDS_0051
GFEMQCYQ_CDS_0052	35307	34999	-	contig00001	-1528.93	7812	81	0.467	2.898e-21	NC_005083_p167	PHANOTATE	CDS	#c9c9c9	hypothetical protein	unknown function	52	GFEMQCYQ_CDS_0052
GFEMQCYQ_CDS_0053	35480	35307	-	contig00001	-126.92	No_PHROG	No_PHROG	No_PHROG	No_PHROG	No_PHROG	PHANOTATE	CDS	None	hypothetical protein	unknown function	53	GFEMQCYQ_CDS_0053
GFEMQCYQ_CDS_0054	35697	35500	-	contig00001	-15.6175	27862	139	0.996	2.173e-42	KX664695_p223	PHANOTATE	CDS	#c9c9c9	hypothetical protein	unknown function	54	GFEMQCYQ_CDS_0054
GFEMQCYQ_CDS_0055	36312	35776	-	contig00001	-1829.2	No_PHROG	No_PHROG	No_PHROG	No_PHROG	No_PHROG	PHANOTATE	CDS	None	hypothetical protein	unknown function	55	GFEMQCYQ_CDS_0055
GFEMQCYQ_CDS_0056	36811	36515	-	contig00001	-105.151	14778	83	0.534	3.54e-22	KU522583_p217	PHANOTATE	CDS	#c9c9c9	hypothetical protein	unknown function	56	GFEMQCYQ_CDS_0056
GFEMQCYQ_CDS_0057	37017	36808	-	contig00001	-27.1776	7252	109	0.697	1.896e-31	KY683736_p178	PHANOTATE	CDS	#c9c9c9	hypothetical protein	unknown function	57	GFEMQCYQ_CDS_0057
GFEMQCYQ_CDS_0058	37271	37014	-	contig00001	-757.486	12401	112	0.652	5.093e-32	NC_014636_p239	PHANOTATE	CDS	#c9c9c9	hypothetical protein	unknown function	58	GFEMQCYQ_CDS_0058
GFEMQCYQ_CDS_0059	37591	37268	-	contig00001	-793.422	3566	185	0.834	1.985e-57	NC_014662_p244	PHANOTATE	CDS	#c9c9c9	hypothetical protein	unknown function	59	GFEMQCYQ_CDS_0059
GFEMQCYQ_CDS_0060	37738	37592	-	contig00001	-8.0043	2381	92	0.892	3.367e-26	NC_019400_p20	PHANOTATE	CDS	#c9c9c9	hypothetical protein	unknown function	60	GFEMQCYQ_CDS_0060
GFEMQCYQ_CDS_0061	38151	37735	-	contig00001	-8866.16	22208	280	0.926	1.606e-89	NC_020079_p241	PHANOTATE	CDS	#c9c9c9	hypothetical protein	unknown function	61	GFEMQCYQ_CDS_0061
GFEMQCYQ_CDS_0062	38269	38559	+	contig00001	-197.118	9016	111	0.489	2.533e-31	KU574722_p166	PHANOTATE	CDS	#c9c9c9	hypothetical protein	unknown function	62	GFEMQCYQ_CDS_0062
GFEMQCYQ_CDS_0063	38573	39070	+	contig00001	-898.41	11258	237	0.708	5.648e-74	NC_015272_p71	PHANOTATE	CDS	#c9c9c9	hypothetical protein	unknown function	63	GFEMQCYQ_CDS_0063
GFEMQCYQ_CDS_0064	39110	39391	+	contig00001	-232.109	3215	69	0.46	1.493e-17	MG751100_p46	PHANOTATE	CDS	#c9c9c9	hypothetical protein	unknown function	64	GFEMQCYQ_CDS_0064
GFEMQCYQ_CDS_0065	39391	39723	+	contig00001	-3060.7	16602	90	0.422	3.879e-24	MF805809_p209	PHANOTATE	CDS	#c9c9c9	hypothetical protein	unknown function	65	GFEMQCYQ_CDS_0065
GFEMQCYQ_CDS_0066	39726	39902	+	contig00001	-19.0892	22639	132	1	6.245e-40	KX664695_p235	PHANOTATE	CDS	#c9c9c9	hypothetical protein	unknown function	66	GFEMQCYQ_CDS_0066
GFEMQCYQ_CDS_0067	39912	40250	+	contig00001	-857.465	11295	197	0.842	1.402e-61	KU522583_p226	PHANOTATE	CDS	#c9c9c9	hypothetical protein	unknown function	67	GFEMQCYQ_CDS_0067
GFEMQCYQ_CDS_0068	40250	40501	+	contig00001	-359.91	4868	99	0.615	5.245e-28	KR698074_p204	PHANOTATE	CDS	#c9c9c9	hypothetical protein	unknown function	68	GFEMQCYQ_CDS_0068
GFEMQCYQ_CDS_0069	40510	40671	+	contig00001	-26.3915	No_PHROG	No_PHROG	No_PHROG	No_PHROG	No_PHROG	PHANOTATE	CDS	None	hypothetical protein	unknown function	69	GFEMQCYQ_CDS_0069
GFEMQCYQ_CDS_0070	40684	41043	+	contig00001	-210.041	5474	56	0.353	2.526e-12	KX664695_p220	PHANOTATE	CDS	#c9c9c9	hypothetical protein	unknown function	70	GFEMQCYQ_CDS_0070
GFEMQCYQ_CDS_0071	41112	42251	+	contig00001	-1.38221e+06	2376	406	0.57	1.226e-128	KU574722_p377	PHANOTATE	CDS	#838383	ATPase	other	71	GFEMQCYQ_CDS_0071
GFEMQCYQ_CDS_0072	42297	43292	+	contig00001	-291738	681	109	0.274	6.457e-28	KY683735_p127	PHANOTATE	CDS	#ffdf59	endonuclease	DNA, RNA and nucleotide metabolism	72	GFEMQCYQ_CDS_0072
GFEMQCYQ_CDS_0073	43282	43647	+	contig00001	-6474.89	24465	315	1	2.064e-102	KX552041_p244	PHANOTATE	CDS	#c9c9c9	hypothetical protein	unknown function	73	GFEMQCYQ_CDS_0073
GFEMQCYQ_CDS_0074	43661	43849	+	contig00001	-338.826	22330	148	1	1.28e-45	NC_020079_p255	PHANOTATE	CDS	#c9c9c9	hypothetical protein	unknown function	74	GFEMQCYQ_CDS_0074
GFEMQCYQ_CDS_0075	43836	44363	+	contig00001	-4212.24	1017	158	0.485	2.066e-46	p137170 VI_02792	PHANOTATE	CDS	#c9c9c9	hypothetical protein	unknown function	75	GFEMQCYQ_CDS_0075
GFEMQCYQ_CDS_0076	44631	44780	+	contig00001	-0.19186	No_PHROG	No_PHROG	No_PHROG	No_PHROG	No_PHROG	PHANOTATE	CDS	None	hypothetical protein	unknown function	76	GFEMQCYQ_CDS_0076
GFEMQCYQ_CDS_0077	45015	44881	-	contig00001	-0.471322	No_PHROG	No_PHROG	No_PHROG	No_PHROG	No_PHROG	PHANOTATE	CDS	None	hypothetical protein	unknown function	77	GFEMQCYQ_CDS_0077
GFEMQCYQ_CDS_0078	45211	45032	-	contig00001	-0.811451	No_PHROG	No_PHROG	No_PHROG	No_PHROG	No_PHROG	PHANOTATE	CDS	None	hypothetical protein	unknown function	78	GFEMQCYQ_CDS_0078
GFEMQCYQ_CDS_0079	45452	45186	-	contig00001	-28.1246	19316	211	1	4.929e-67	NC_023693_p226	PHANOTATE	CDS	#c9c9c9	hypothetical protein	unknown function	79	GFEMQCYQ_CDS_0079
GFEMQCYQ_CDS_0080	45688	45449	-	contig00001	-0.437911	No_PHROG	No_PHROG	No_PHROG	No_PHROG	No_PHROG	PHANOTATE	CDS	None	hypothetical protein	unknown function	80	GFEMQCYQ_CDS_0080
GFEMQCYQ_CDS_0081	45726	45923	+	contig00001	-77.3882	23268	100	0.742	6.724e-29	KX664695_p247	PHANOTATE	CDS	#c9c9c9	hypothetical protein	unknown function	81	GFEMQCYQ_CDS_0081
GFEMQCYQ_CDS_0082	45978	46286	+	contig00001	-13.0019	8099	164	0.867	1.204e-50	MF805809_p218	PHANOTATE	CDS	#c9c9c9	hypothetical protein	unknown function	82	GFEMQCYQ_CDS_0082
GFEMQCYQ_CDS_0083	46297	46557	+	contig00001	-1.02834	17947	85	0.528	3.054e-23	KX664695_p249	PHANOTATE	CDS	#c9c9c9	hypothetical protein	unknown function	83	GFEMQCYQ_CDS_0083
GFEMQCYQ_CDS_0084	46557	47114	+	contig00001	-2208.27	16605	321	0.852	2.873e-103	NC_020079_p261	PHANOTATE	CDS	#c9c9c9	hypothetical protein	unknown function	84	GFEMQCYQ_CDS_0084
GFEMQCYQ_CDS_0085	47160	47390	+	contig00001	-3.36955	No_PHROG	No_PHROG	No_PHROG	No_PHROG	No_PHROG	PHANOTATE	CDS	None	hypothetical protein	unknown function	85	GFEMQCYQ_CDS_0085
GFEMQCYQ_CDS_0086	47401	47592	+	contig00001	-6.84413	No_PHROG	No_PHROG	No_PHROG	No_PHROG	No_PHROG	PHANOTATE	CDS	None	hypothetical protein	unknown function	86	GFEMQCYQ_CDS_0086
GFEMQCYQ_CDS_0087	47603	47884	+	contig00001	-159.547	19040	227	1	2.797e-72	NC_020079_p263	PHANOTATE	CDS	#c9c9c9	hypothetical protein	unknown function	87	GFEMQCYQ_CDS_0087
GFEMQCYQ_CDS_0088	47941	48219	+	contig00001	-13.1146	10124	134	0.79	4.722e-40	KY962008_p45	PHANOTATE	CDS	#c9c9c9	hypothetical protein	unknown function	88	GFEMQCYQ_CDS_0088
GFEMQCYQ_CDS_0089	48307	48486	+	contig00001	-67.2668	9374	128	1	1.138e-38	NC_022323_p165	PHANOTATE	CDS	#c9c9c9	hypothetical protein	unknown function	89	GFEMQCYQ_CDS_0089
GFEMQCYQ_CDS_0090	48585	48950	+	contig00001	-369.564	6246	135	0.562	1.43e-39	MF979563_p137	PHANOTATE	CDS	#c9c9c9	hypothetical protein	unknown function	90	GFEMQCYQ_CDS_0090
GFEMQCYQ_CDS_0091	49040	49279	+	contig00001	-77.1377	871	127	0.772	8.88e-38	NC_022323_p164	PHANOTATE	CDS	#c9c9c9	hypothetical protein	unknown function	91	GFEMQCYQ_CDS_0091
GFEMQCYQ_CDS_0092	49269	49373	+	contig00001	-0.0999287	No_PHROG	No_PHROG	No_PHROG	No_PHROG	No_PHROG	PHANOTATE	CDS	None	hypothetical protein	unknown function	92	GFEMQCYQ_CDS_0092
GFEMQCYQ_CDS_0093	49401	49679	+	contig00001	-22.2696	13850	151	0.953	3.699e-46	NC_023693_p235	PHANOTATE	CDS	#c9c9c9	hypothetical protein	unknown function	93	GFEMQCYQ_CDS_0093
GFEMQCYQ_CDS_0094	49735	49983	+	contig00001	-528.194	12266	150	0.987	4.152e-46	NC_020079_p265	PHANOTATE	CDS	#c9c9c9	hypothetical protein	unknown function	94	GFEMQCYQ_CDS_0094
GFEMQCYQ_CDS_0095	50076	50243	+	contig00001	-5.86396	13689	105	0.881	9.453e-31	KU522583_p8	PHANOTATE	CDS	#c9c9c9	hypothetical protein	unknown function	95	GFEMQCYQ_CDS_0095
GFEMQCYQ_CDS_0096	50319	50540	+	contig00001	-12.2824	25390	171	1	1.735e-53	NC_023717_p159	PHANOTATE	CDS	#c9c9c9	hypothetical protein	unknown function	96	GFEMQCYQ_CDS_0096
GFEMQCYQ_CDS_0097	50618	50971	+	contig00001	-107.946	11100	168	0.703	4.647e-51	NC_025830_p30	PHANOTATE	CDS	#c9c9c9	hypothetical protein	unknown function	97	GFEMQCYQ_CDS_0097
GFEMQCYQ_CDS_0098	51070	51216	+	contig00001	-2.45969	2490	44	0.574	1.219e-09	NC_011045_p6	PHANOTATE	CDS	#c9c9c9	hypothetical protein	unknown function	98	GFEMQCYQ_CDS_0098
GFEMQCYQ_CDS_0099	51275	51460	+	contig00001	-21.442	25271	115	0.889	3.204e-34	NC_020079_p1	PHANOTATE	CDS	#c9c9c9	hypothetical protein	unknown function	99	GFEMQCYQ_CDS_0099
GFEMQCYQ_CDS_0100	51516	51758	+	contig00001	-13.3267	30003	109	0.813	5.305e-32	NC_020079_p2	PHANOTATE	CDS	#c9c9c9	hypothetical protein	unknown function	100	GFEMQCYQ_CDS_0100
GFEMQCYQ_CDS_0101	51785	52099	+	contig00001	-14.4147	10737	120	0.657	6.901e-35	NC_028672_p257	PHANOTATE	CDS	#c9c9c9	hypothetical protein	unknown function	101	GFEMQCYQ_CDS_0101
GFEMQCYQ_CDS_0102	52080	52202	+	contig00001	-4.71529	No_PHROG	No_PHROG	No_PHROG	No_PHROG	No_PHROG	PHANOTATE	CDS	None	hypothetical protein	unknown function	102	GFEMQCYQ_CDS_0102
GFEMQCYQ_CDS_0103	52199	52318	+	contig00001	-6.56351	10979	64	0.785	1.138e-16	NC_022968_p213	PHANOTATE	CDS	#ff59f5	membrane protein	moron, auxiliary metabolic gene and host takeover	103	GFEMQCYQ_CDS_0103
GFEMQCYQ_CDS_0104	52329	52508	+	contig00001	-5.83271	35944	107	0.853	2.276e-31	KX552041_p267	PHANOTATE	CDS	#c9c9c9	hypothetical protein	unknown function	104	GFEMQCYQ_CDS_0104
GFEMQCYQ_CDS_0105	52518	52724	+	contig00001	-13.2469	No_PHROG	No_PHROG	No_PHROG	No_PHROG	No_PHROG	PHANOTATE	CDS	None	hypothetical protein	unknown function	105	GFEMQCYQ_CDS_0105
GFEMQCYQ_CDS_0106	52807	53085	+	contig00001	-473.215	14947	142	0.836	4.04e-43	KU522583_p14	PHANOTATE	CDS	#c9c9c9	hypothetical protein	unknown function	106	GFEMQCYQ_CDS_0106
GFEMQCYQ_CDS_0107	53094	53225	+	contig00001	-2.91252	31652	81	1	6.176e-23	NC_020079_p7	PHANOTATE	CDS	#c9c9c9	hypothetical protein	unknown function	107	GFEMQCYQ_CDS_0107
GFEMQCYQ_CDS_0108	53218	53445	+	contig00001	-11.7749	No_PHROG	No_PHROG	No_PHROG	No_PHROG	No_PHROG	PHANOTATE	CDS	None	hypothetical protein	unknown function	108	GFEMQCYQ_CDS_0108
GFEMQCYQ_CDS_0109	53518	53829	+	contig00001	-80.9071	No_PHROG	No_PHROG	No_PHROG	No_PHROG	No_PHROG	PHANOTATE	CDS	None	hypothetical protein	unknown function	109	GFEMQCYQ_CDS_0109
GFEMQCYQ_CDS_0110	53911	54093	+	contig00001	-10.5848	7119	54	0.567	7.176e-13	NC_028672_p256	PHANOTATE	CDS	#c9c9c9	hypothetical protein	unknown function	110	GFEMQCYQ_CDS_0110
GFEMQCYQ_CDS_0111	54157	54261	+	contig00001	-6.3873	14631	68	0.922	2.75e-18	NC_022323_p163	PHANOTATE	CDS	#c9c9c9	hypothetical protein	unknown function	111	GFEMQCYQ_CDS_0111
GFEMQCYQ_CDS_0112	54272	54487	+	contig00001	-15.1888	5988	140	0.925	1.562e-42	NC_022323_p162	PHANOTATE	CDS	#c9c9c9	hypothetical protein	unknown function	112	GFEMQCYQ_CDS_0112
GFEMQCYQ_CDS_0113	54484	54870	+	contig00001	-90.9282	1915	137	0.516	9.524e-40	p14726 VI_04348	PHANOTATE	CDS	#c9c9c9	hypothetical protein	unknown function	113	GFEMQCYQ_CDS_0113
GFEMQCYQ_CDS_0114	54954	55145	+	contig00001	-32.2182	No_PHROG	No_PHROG	No_PHROG	No_PHROG	No_PHROG	PHANOTATE	CDS	None	hypothetical protein	unknown function	114	GFEMQCYQ_CDS_0114
GFEMQCYQ_CDS_0115	55224	55523	+	contig00001	-153.209	22684	244	1	3.442e-78	KX664695_p259	PHANOTATE	CDS	#c9c9c9	hypothetical protein	unknown function	115	GFEMQCYQ_CDS_0115
GFEMQCYQ_CDS_0116	55568	55804	+	contig00001	-100.062	20600	195	1	1.75e-61	KX664695_p260	PHANOTATE	CDS	#c9c9c9	hypothetical protein	unknown function	116	GFEMQCYQ_CDS_0116
GFEMQCYQ_CDS_0117	55840	56130	+	contig00001	-99.6582	9845	221	1	3.369e-70	NC_022323_p161	PHANOTATE	CDS	#c9c9c9	hypothetical protein	unknown function	117	GFEMQCYQ_CDS_0117
GFEMQCYQ_CDS_0118	56127	56261	+	contig00001	-9.90868	16005	68	0.859	2.359e-18	KX664695_p262	PHANOTATE	CDS	#c9c9c9	hypothetical protein	unknown function	118	GFEMQCYQ_CDS_0118
GFEMQCYQ_CDS_0119	56273	56464	+	contig00001	-242.754	9599	139	1	1.962e-42	NC_025447_p304	PHANOTATE	CDS	#c9c9c9	hypothetical protein	unknown function	119	GFEMQCYQ_CDS_0119
GFEMQCYQ_CDS_0120	56482	56580	+	contig00001	-0.0773024	No_PHROG	No_PHROG	No_PHROG	No_PHROG	No_PHROG	PHANOTATE	CDS	None	hypothetical protein	unknown function	120	GFEMQCYQ_CDS_0120
GFEMQCYQ_CDS_0121	56719	57087	+	contig00001	-304.569	15368	265	1	4.813e-85	MF979560_p150	PHANOTATE	CDS	#c9c9c9	hypothetical protein	unknown function	121	GFEMQCYQ_CDS_0121
GFEMQCYQ_CDS_0122	57138	57230	+	contig00001	-1.97325	No_PHROG	No_PHROG	No_PHROG	No_PHROG	No_PHROG	PHANOTATE	CDS	None	hypothetical protein	unknown function	122	GFEMQCYQ_CDS_0122
GFEMQCYQ_CDS_0123	57227	57646	+	contig00001	-5107.57	12277	345	1	1.893e-112	KX552041_p281	PHANOTATE	CDS	#c9c9c9	hypothetical protein	unknown function	123	GFEMQCYQ_CDS_0123
GFEMQCYQ_CDS_0124	57770	57681	-	contig00001	-0.0873973	No_PHROG	No_PHROG	No_PHROG	No_PHROG	No_PHROG	PHANOTATE	CDS	None	hypothetical protein	unknown function	124	GFEMQCYQ_CDS_0124
GFEMQCYQ_CDS_0125	58058	57948	-	contig00001	-0.0770674	No_PHROG	No_PHROG	No_PHROG	No_PHROG	No_PHROG	PHANOTATE	CDS	None	hypothetical protein	unknown function	125	GFEMQCYQ_CDS_0125
GFEMQCYQ_CDS_0126	58267	58112	-	contig00001	-0.259816	No_PHROG	No_PHROG	No_PHROG	No_PHROG	No_PHROG	PHANOTATE	CDS	None	hypothetical protein	unknown function	126	GFEMQCYQ_CDS_0126
GFEMQCYQ_CDS_0127	58524	58402	-	contig00001	-0.530807	No_PHROG	No_PHROG	No_PHROG	No_PHROG	No_PHROG	PHANOTATE	CDS	None	hypothetical protein	unknown function	127	GFEMQCYQ_CDS_0127
GFEMQCYQ_CDS_0128	58518	58652	+	contig00001	-5.78894	No_PHROG	No_PHROG	No_PHROG	No_PHROG	No_PHROG	PHANOTATE	CDS	None	hypothetical protein	unknown function	128	GFEMQCYQ_CDS_0128
GFEMQCYQ_CDS_0129	58915	58787	-	contig00001	-0.0790928	No_PHROG	No_PHROG	No_PHROG	No_PHROG	No_PHROG	PHANOTATE	CDS	None	hypothetical protein	unknown function	129	GFEMQCYQ_CDS_0129
GFEMQCYQ_CDS_0130	59154	58909	-	contig00001	-0.542778	No_PHROG	No_PHROG	No_PHROG	No_PHROG	No_PHROG	PHANOTATE	CDS	None	hypothetical protein	unknown function	130	GFEMQCYQ_CDS_0130
GFEMQCYQ_CDS_0131	59149	59529	+	contig00001	-6664.16	2510	73	0.38	1.551e-18	KX552041_p26	PHANOTATE	CDS	#c9c9c9	hypothetical protein	unknown function	131	GFEMQCYQ_CDS_0131
GFEMQCYQ_CDS_0132	59531	59896	+	contig00001	-2166.24	2510	68	0.36	9.453e-17	KX552041_p26	PHANOTATE	CDS	#c9c9c9	hypothetical protein	unknown function	132	GFEMQCYQ_CDS_0132
GFEMQCYQ_CDS_0133	59886	60239	+	contig00001	-179.377	2510	76	0.403	1.236e-19	KX552041_p26	PHANOTATE	CDS	#c9c9c9	hypothetical protein	unknown function	133	GFEMQCYQ_CDS_0133
GFEMQCYQ_CDS_0134	60299	60508	+	contig00001	-151.876	6496	53	0.44	2.524e-12	AP014715_p261	PHANOTATE	CDS	#c9c9c9	hypothetical protein	unknown function	134	GFEMQCYQ_CDS_0134
GFEMQCYQ_CDS_0135	60501	60731	+	contig00001	-99.6836	15322	111	0.743	1.914e-32	KX664695_p3	PHANOTATE	CDS	#c9c9c9	hypothetical protein	unknown function	135	GFEMQCYQ_CDS_0135
GFEMQCYQ_CDS_0136	60743	60982	+	contig00001	-3.42125	23033	79	0.518	5.078e-21	KX664695_p4	PHANOTATE	CDS	#c9c9c9	hypothetical protein	unknown function	136	GFEMQCYQ_CDS_0136
GFEMQCYQ_CDS_0137	60979	61170	+	contig00001	-9.62887	No_PHROG	No_PHROG	No_PHROG	No_PHROG	No_PHROG	PHANOTATE	CDS	None	hypothetical protein	unknown function	137	GFEMQCYQ_CDS_0137
GFEMQCYQ_CDS_0138	61163	61621	+	contig00001	-8270.78	14944	180	0.629	7.474e-55	KX664695_p5	PHANOTATE	CDS	#c9c9c9	hypothetical protein	unknown function	138	GFEMQCYQ_CDS_0138
GFEMQCYQ_CDS_0139	61644	62162	+	contig00001	-59128.5	No_PHROG	No_PHROG	No_PHROG	No_PHROG	No_PHROG	PHANOTATE	CDS	None	hypothetical protein	unknown function	139	GFEMQCYQ_CDS_0139
GFEMQCYQ_CDS_0140	62175	62684	+	contig00001	-245052	No_PHROG	No_PHROG	No_PHROG	No_PHROG	No_PHROG	PHANOTATE	CDS	None	hypothetical protein	unknown function	140	GFEMQCYQ_CDS_0140
GFEMQCYQ_CDS_0141	62750	63052	+	contig00001	-581.528	15686	128	0.643	8.163e-38	MF805809_p5	PHANOTATE	CDS	#c9c9c9	hypothetical protein	unknown function	141	GFEMQCYQ_CDS_0141
GFEMQCYQ_CDS_0142	63052	63264	+	contig00001	-81.563	22975	40	0.516	1.32e-06	KX664695_p7	PHANOTATE	CDS	#c9c9c9	hypothetical protein	unknown function	142	GFEMQCYQ_CDS_0142
GFEMQCYQ_CDS_0143	63276	63509	+	contig00001	-13.4469	9550	140	0.871	1.343e-42	MF001359_p227	PHANOTATE	CDS	#c9c9c9	hypothetical protein	unknown function	143	GFEMQCYQ_CDS_0143
GFEMQCYQ_CDS_0144	63522	63998	+	contig00001	-11399.5	No_PHROG	No_PHROG	No_PHROG	No_PHROG	No_PHROG	PHANOTATE	CDS	None	hypothetical protein	unknown function	144	GFEMQCYQ_CDS_0144
GFEMQCYQ_CDS_0145	63991	64245	+	contig00001	-659.672	2251	46	0.488	1.296e-09	NC_019813_p23	PHANOTATE	CDS	#c9c9c9	hypothetical protein	unknown function	145	GFEMQCYQ_CDS_0145
GFEMQCYQ_CDS_0146	64247	64444	+	contig00001	-82.6701	No_PHROG	No_PHROG	No_PHROG	No_PHROG	No_PHROG	PHANOTATE	CDS	None	hypothetical protein	unknown function	146	GFEMQCYQ_CDS_0146
GFEMQCYQ_CDS_0147	64446	64637	+	contig00001	-252.648	2458	88	0.635	4.999e-24	NC_012635_p230	PHANOTATE	CDS	#c9c9c9	hypothetical protein	unknown function	147	GFEMQCYQ_CDS_0147
GFEMQCYQ_CDS_0148	64647	64919	+	contig00001	-988.751	No_PHROG	No_PHROG	No_PHROG	No_PHROG	No_PHROG	PHANOTATE	CDS	None	hypothetical protein	unknown function	148	GFEMQCYQ_CDS_0148
GFEMQCYQ_CDS_0149	64932	65090	+	contig00001	-68.4379	26347	80	0.801	5.713e-22	KX664695_p238	PHANOTATE	CDS	#c9c9c9	hypothetical protein	unknown function	149	GFEMQCYQ_CDS_0149
GFEMQCYQ_CDS_0150	65087	65398	+	contig00001	-55.4888	2510	84	0.448	2.211e-22	KX552041_p26	PHANOTATE	CDS	#c9c9c9	hypothetical protein	unknown function	150	GFEMQCYQ_CDS_0150
GFEMQCYQ_CDS_0151	65395	65751	+	contig00001	-2818.57	No_PHROG	No_PHROG	No_PHROG	No_PHROG	No_PHROG	PHANOTATE	CDS	None	hypothetical protein	unknown function	151	GFEMQCYQ_CDS_0151
GFEMQCYQ_CDS_0152	65748	66035	+	contig00001	-135.348	2510	105	0.538	1.586e-29	KX552041_p26	PHANOTATE	CDS	#c9c9c9	hypothetical protein	unknown function	152	GFEMQCYQ_CDS_0152
GFEMQCYQ_CDS_0153	66032	66226	+	contig00001	-91.1535	26355	123	0.939	1.121e-36	NC_020079_p32	PHANOTATE	CDS	#c9c9c9	hypothetical protein	unknown function	153	GFEMQCYQ_CDS_0153
GFEMQCYQ_CDS_0154	66223	66444	+	contig00001	-792.074	15322	98	0.682	6.71e-28	KX664695_p3	PHANOTATE	CDS	#c9c9c9	hypothetical protein	unknown function	154	GFEMQCYQ_CDS_0154
GFEMQCYQ_CDS_0155	66448	66660	+	contig00001	-110.818	24734	102	0.776	1.599e-29	NC_020079_p34	PHANOTATE	CDS	#c9c9c9	hypothetical protein	unknown function	155	GFEMQCYQ_CDS_0155
GFEMQCYQ_CDS_0156	66672	66920	+	contig00001	-158.207	17168	38	0.294	9.243e-07	NC_028659_p177	PHANOTATE	CDS	#c9c9c9	hypothetical protein	unknown function	156	GFEMQCYQ_CDS_0156
GFEMQCYQ_CDS_0157	66994	67449	+	contig00001	-5646.43	23941	326	1	1.772e-105	NC_020079_p36	PHANOTATE	CDS	#c9c9c9	hypothetical protein	unknown function	157	GFEMQCYQ_CDS_0157
GFEMQCYQ_CDS_0158	67454	67735	+	contig00001	-50.0738	27881	231	1	4.666e-74	NC_020079_p37	PHANOTATE	CDS	#c9c9c9	hypothetical protein	unknown function	158	GFEMQCYQ_CDS_0158
GFEMQCYQ_CDS_0159	67719	67964	+	contig00001	-115.093	No_PHROG	No_PHROG	No_PHROG	No_PHROG	No_PHROG	PHANOTATE	CDS	None	hypothetical protein	unknown function	159	GFEMQCYQ_CDS_0159
GFEMQCYQ_CDS_0160	67961	68485	+	contig00001	-30240.6	27940	118	0.616	5.804e-34	NC_020079_p38	PHANOTATE	CDS	#c9c9c9	hypothetical protein	unknown function	160	GFEMQCYQ_CDS_0160
GFEMQCYQ_CDS_0161	68482	68682	+	contig00001	-56.9391	25207	148	1	2.048e-45	NC_020079_p39	PHANOTATE	CDS	#c9c9c9	hypothetical protein	unknown function	161	GFEMQCYQ_CDS_0161
GFEMQCYQ_CDS_0162	68743	69087	+	contig00001	-2494.79	20740	79	0.715	1.464e-21	AP014715_p283	PHANOTATE	CDS	#c9c9c9	hypothetical protein	unknown function	162	GFEMQCYQ_CDS_0162
GFEMQCYQ_CDS_0163	69089	69340	+	contig00001	-106.576	4423	155	0.867	1.431e-47	NC_010105_p232	PHANOTATE	CDS	#c9c9c9	hypothetical protein	unknown function	163	GFEMQCYQ_CDS_0163
GFEMQCYQ_CDS_0164	69327	69653	+	contig00001	-204.251	2510	119	0.569	2.463e-34	KX552041_p26	PHANOTATE	CDS	#c9c9c9	hypothetical protein	unknown function	164	GFEMQCYQ_CDS_0164
GFEMQCYQ_CDS_0165	69653	69880	+	contig00001	-142.549	25020	160	0.998	1.353e-49	KX664695_p27	PHANOTATE	CDS	#c9c9c9	hypothetical protein	unknown function	165	GFEMQCYQ_CDS_0165
GFEMQCYQ_CDS_0166	69883	70095	+	contig00001	-51.997	21106	135	0.854	8.969e-41	KY514263_p154	PHANOTATE	CDS	#c9c9c9	hypothetical protein	unknown function	166	GFEMQCYQ_CDS_0166
GFEMQCYQ_CDS_0167	70092	70412	+	contig00001	-351.721	2510	126	0.61	4.405e-37	KX552041_p26	PHANOTATE	CDS	#c9c9c9	hypothetical protein	unknown function	167	GFEMQCYQ_CDS_0167
GFEMQCYQ_CDS_0168	70467	71021	+	contig00001	-8102.42	37387	424	1	6.495e-139	KX552041_p29	PHANOTATE	CDS	#c9c9c9	hypothetical protein	unknown function	168	GFEMQCYQ_CDS_0168
GFEMQCYQ_CDS_0169	71033	71248	+	contig00001	-333.395	No_PHROG	No_PHROG	No_PHROG	No_PHROG	No_PHROG	PHANOTATE	CDS	None	hypothetical protein	unknown function	169	GFEMQCYQ_CDS_0169
GFEMQCYQ_CDS_0170	71304	71618	+	contig00001	-42.3265	21861	187	0.888	2.019e-58	NC_020079_p46	PHANOTATE	CDS	#c9c9c9	hypothetical protein	unknown function	170	GFEMQCYQ_CDS_0170
GFEMQCYQ_CDS_0171	71630	71869	+	contig00001	-30.6227	No_PHROG	No_PHROG	No_PHROG	No_PHROG	No_PHROG	PHANOTATE	CDS	None	hypothetical protein	unknown function	171	GFEMQCYQ_CDS_0171
GFEMQCYQ_CDS_0172	71866	72243	+	contig00001	-455.488	5913	34	0.617	9.175e-06	p76421 VI_10187	PHANOTATE	CDS	#c9c9c9	hypothetical protein	unknown function	172	GFEMQCYQ_CDS_0172
GFEMQCYQ_CDS_0173	72240	72584	+	contig00001	-2497	2510	104	0.506	4.096e-29	KX552041_p26	PHANOTATE	CDS	#c9c9c9	hypothetical protein	unknown function	173	GFEMQCYQ_CDS_0173
GFEMQCYQ_CDS_0174	72568	72822	+	contig00001	-87.3612	2008	121	0.851	8.192e-36	NC_019500_p28	PHANOTATE	CDS	#c9c9c9	hypothetical protein	unknown function	174	GFEMQCYQ_CDS_0174
GFEMQCYQ_CDS_0175	72819	73025	+	contig00001	-154.967	15662	40	0.68	1.781e-07	MF805809_p7	PHANOTATE	CDS	#c9c9c9	hypothetical protein	unknown function	175	GFEMQCYQ_CDS_0175
GFEMQCYQ_CDS_0176	73036	73710	+	contig00001	-122204	125	77	0.316	8.264e-19	p108293 VI_06205	PHANOTATE	CDS	#ffdf59	DNA invertase	DNA, RNA and nucleotide metabolism	176	GFEMQCYQ_CDS_0176
GFEMQCYQ_CDS_0177	73719	74048	+	contig00001	-4811.64	2510	70	0.39	2.67e-17	KX552041_p26	PHANOTATE	CDS	#c9c9c9	hypothetical protein	unknown function	177	GFEMQCYQ_CDS_0177
GFEMQCYQ_CDS_0178	74051	74380	+	contig00001	-833.129	No_PHROG	No_PHROG	No_PHROG	No_PHROG	No_PHROG	PHANOTATE	CDS	None	hypothetical protein	unknown function	178	GFEMQCYQ_CDS_0178
GFEMQCYQ_CDS_0179	74377	74712	+	contig00001	-204.591	444	103	0.492	1.486e-28	p289930 VI_06693	PHANOTATE	CDS	#c9c9c9	hypothetical protein	unknown function	179	GFEMQCYQ_CDS_0179
GFEMQCYQ_CDS_0180	74722	74991	+	contig00001	-62.3196	24570	70	0.426	9.047e-18	KX664695_p36	PHANOTATE	CDS	#c9c9c9	hypothetical protein	unknown function	180	GFEMQCYQ_CDS_0180
GFEMQCYQ_CDS_0181	75003	75212	+	contig00001	-211.336	22298	97	0.67	3.978e-26	KU522583_p32	PHANOTATE	CDS	#c9c9c9	hypothetical protein	unknown function	181	GFEMQCYQ_CDS_0181
GFEMQCYQ_CDS_0182	75274	75708	+	contig00001	-11876.7	14510	176	0.642	1.114e-53	MF805809_p25	PHANOTATE	CDS	#c9c9c9	hypothetical protein	unknown function	182	GFEMQCYQ_CDS_0182
GFEMQCYQ_CDS_0183	75689	75874	+	contig00001	-42.3979	19887	115	0.886	5.96e-34	KX664695_p39	PHANOTATE	CDS	#c9c9c9	hypothetical protein	unknown function	183	GFEMQCYQ_CDS_0183
GFEMQCYQ_CDS_0184	75877	76230	+	contig00001	-1315.69	2510	77	0.401	6.565e-20	KX552041_p26	PHANOTATE	CDS	#c9c9c9	hypothetical protein	unknown function	184	GFEMQCYQ_CDS_0184
GFEMQCYQ_CDS_0185	76227	76370	+	contig00001	-18.7337	27860	75	0.819	1.539e-20	KX664695_p40	PHANOTATE	CDS	#c9c9c9	hypothetical protein	unknown function	185	GFEMQCYQ_CDS_0185
GFEMQCYQ_CDS_0186	76367	76648	+	contig00001	-81.4261	No_PHROG	No_PHROG	No_PHROG	No_PHROG	No_PHROG	PHANOTATE	CDS	None	hypothetical protein	unknown function	186	GFEMQCYQ_CDS_0186
GFEMQCYQ_CDS_0187	76645	76848	+	contig00001	-26.4033	24123	50	0.445	2.816e-11	KX664695_p42	PHANOTATE	CDS	#c9c9c9	hypothetical protein	unknown function	187	GFEMQCYQ_CDS_0187
GFEMQCYQ_CDS_0188	76973	77116	+	contig00001	-1.51253	No_PHROG	No_PHROG	No_PHROG	No_PHROG	No_PHROG	PHANOTATE	CDS	None	hypothetical protein	unknown function	188	GFEMQCYQ_CDS_0188
GFEMQCYQ_CDS_0189	77136	77300	+	contig00001	-83.1077	No_PHROG	No_PHROG	No_PHROG	No_PHROG	No_PHROG	PHANOTATE	CDS	None	hypothetical protein	unknown function	189	GFEMQCYQ_CDS_0189
GFEMQCYQ_CDS_0190	77423	77638	+	contig00001	-57.5444	16110	88	0.622	1.782e-24	NC_023693_p24	PHANOTATE	CDS	#c9c9c9	hypothetical protein	unknown function	190	GFEMQCYQ_CDS_0190
GFEMQCYQ_CDS_0191	77649	77876	+	contig00001	-71.6329	24460	81	0.551	7.429e-22	NC_020079_p61	PHANOTATE	CDS	#c9c9c9	hypothetical protein	unknown function	191	GFEMQCYQ_CDS_0191
GFEMQCYQ_CDS_0192	77873	78067	+	contig00001	-18.0853	13972	81	0.72	3.837e-22	NC_020079_p62	PHANOTATE	CDS	#ffdf59	DNA ligase	DNA, RNA and nucleotide metabolism	192	GFEMQCYQ_CDS_0192
GFEMQCYQ_CDS_0193	78045	78491	+	contig00001	-8483.2	26881	158	0.57	2.954e-47	NC_020079_p63	PHANOTATE	CDS	#c9c9c9	hypothetical protein	unknown function	193	GFEMQCYQ_CDS_0193
GFEMQCYQ_CDS_0194	78488	78646	+	contig00001	-17.3415	3261	37	0.37	9.767e-07	p180627 VI_08261	PHANOTATE	CDS	#c9c9c9	hypothetical protein	unknown function	194	GFEMQCYQ_CDS_0194
GFEMQCYQ_CDS_0195	78643	78906	+	contig00001	-78.5407	14793	111	0.632	5.986e-32	MF805809_p28	PHANOTATE	CDS	#c9c9c9	hypothetical protein	unknown function	195	GFEMQCYQ_CDS_0195
GFEMQCYQ_CDS_0196	78915	79514	+	contig00001	-81672.5	15762	99	0.356	4.873e-26	KX552041_p51	PHANOTATE	CDS	#c9c9c9	hypothetical protein	unknown function	196	GFEMQCYQ_CDS_0196
GFEMQCYQ_CDS_0197	79514	79615	+	contig00001	-64.3047	11666	38	0.41	3.485e-07	KC821604_p91	PHANOTATE	CDS	#c9c9c9	hypothetical protein	unknown function	197	GFEMQCYQ_CDS_0197
GFEMQCYQ_CDS_0198	79671	79844	+	contig00001	-29.5485	10623	109	0.908	5.728e-32	KX552041_p53	PHANOTATE	CDS	#c9c9c9	hypothetical protein	unknown function	198	GFEMQCYQ_CDS_0198
GFEMQCYQ_CDS_0199	79854	80138	+	contig00001	-199.44	16474	139	0.729	6.333e-42	KX552041_p54	PHANOTATE	CDS	#c9c9c9	hypothetical protein	unknown function	199	GFEMQCYQ_CDS_0199
GFEMQCYQ_CDS_0200	80229	80459	+	contig00001	-163.867	16375	156	0.959	6.349e-48	KX552041_p55	PHANOTATE	CDS	#c9c9c9	hypothetical protein	unknown function	200	GFEMQCYQ_CDS_0200
GFEMQCYQ_CDS_0201	80802	80530	-	contig00001	-71.2605	15991	131	0.718	4.223e-39	KX552041_p56	PHANOTATE	CDS	#c9c9c9	hypothetical protein	unknown function	201	GFEMQCYQ_CDS_0201
GFEMQCYQ_CDS_0202	81649	80846	-	contig00001	-2.30427e+06	2162	292	0.582	1.275e-91	KY630187_p112	PHANOTATE	CDS	#ffdf59	Sir2 (NAD-dependent deacetylase)	DNA, RNA and nucleotide metabolism	202	GFEMQCYQ_CDS_0202
GFEMQCYQ_CDS_0203	82128	81634	-	contig00001	-6156.6	9509	244	0.733	9.268e-77	KX552041_p58	PHANOTATE	CDS	#c9c9c9	hypothetical protein	unknown function	203	GFEMQCYQ_CDS_0203
GFEMQCYQ_CDS_0204	82852	82187	-	contig00001	-306775	8514	289	0.678	1.541e-91	KX552041_p59	PHANOTATE	CDS	#c9c9c9	hypothetical protein	unknown function	204	GFEMQCYQ_CDS_0204
GFEMQCYQ_CDS_0205	83535	82852	-	contig00001	-26983.2	757	204	0.546	8.394e-62	KX495186_p170	PHANOTATE	CDS	#838383	DNA methyltransferase	other	205	GFEMQCYQ_CDS_0205
GFEMQCYQ_CDS_0206	83926	83528	-	contig00001	-10860.8	16551	163	0.642	2.854e-49	KU522583_p56	PHANOTATE	CDS	#c9c9c9	hypothetical protein	unknown function	206	GFEMQCYQ_CDS_0206
GFEMQCYQ_CDS_0207	84872	83928	-	contig00001	-3.80288e+07	2141	415	0.66	6.28e-133	NC_028925_p134	PHANOTATE	CDS	#c9c9c9	hypothetical protein	unknown function	207	GFEMQCYQ_CDS_0207
GFEMQCYQ_CDS_0208	85241	84972	-	contig00001	-788.635	No_PHROG	No_PHROG	No_PHROG	No_PHROG	No_PHROG	PHANOTATE	CDS	None	hypothetical protein	unknown function	208	GFEMQCYQ_CDS_0208
GFEMQCYQ_CDS_0209	85469	85251	-	contig00001	-50.6145	No_PHROG	No_PHROG	No_PHROG	No_PHROG	No_PHROG	PHANOTATE	CDS	None	hypothetical protein	unknown function	209	GFEMQCYQ_CDS_0209
GFEMQCYQ_CDS_0210	85681	85484	-	contig00001	-31.7676	899	35	0.388	7.626e-06	MG746602_p7	PHANOTATE	CDS	#c9c9c9	hypothetical protein	unknown function	210	GFEMQCYQ_CDS_0210
GFEMQCYQ_CDS_0211	85955	85665	-	contig00001	-1795.34	4991	118	0.686	1.574e-34	KU522583_p57	PHANOTATE	CDS	#c9c9c9	hypothetical protein	unknown function	211	GFEMQCYQ_CDS_0211
GFEMQCYQ_CDS_0212	86502	85942	-	contig00001	-126382	8569	39	0.209	3.878e-06	NC_023717_p83	PHANOTATE	CDS	#c9c9c9	hypothetical protein	unknown function	212	GFEMQCYQ_CDS_0212
GFEMQCYQ_CDS_0213	87034	86456	-	contig00001	-3504	768	177	0.533	8.852e-53	NC_031043_p89	PHANOTATE	CDS	#ffdf59	DprA-like DNA recombination-mediator protein	DNA, RNA and nucleotide metabolism	213	GFEMQCYQ_CDS_0213
GFEMQCYQ_CDS_0214	87336	87043	-	contig00001	-1348.28	15301	112	0.561	2.955e-32	KU522583_p60	PHANOTATE	CDS	#c9c9c9	hypothetical protein	unknown function	214	GFEMQCYQ_CDS_0214
GFEMQCYQ_CDS_0215	88073	87336	-	contig00001	-2.91051e+07	246	113	0.295	8.977e-30	p216000 VI_03943	PHANOTATE	CDS	#838383	NinI-like serine-threonine phosphatase	other	215	GFEMQCYQ_CDS_0215
GFEMQCYQ_CDS_0216	88399	88070	-	contig00001	-5720.75	15398	225	0.985	2.992e-71	KX664695_p70	PHANOTATE	CDS	#c9c9c9	hypothetical protein	unknown function	216	GFEMQCYQ_CDS_0216
GFEMQCYQ_CDS_0217	88982	88410	-	contig00001	-4506.46	4806	159	0.456	8.947e-47	KX664695_p71	PHANOTATE	CDS	#ffdf59	histidyl tRNA synthetase	DNA, RNA and nucleotide metabolism	217	GFEMQCYQ_CDS_0217
GFEMQCYQ_CDS_0218	89188	88997	-	contig00001	-346.597	27804	58	0.489	3.777e-14	KX664695_p72	PHANOTATE	CDS	#c9c9c9	hypothetical protein	unknown function	218	GFEMQCYQ_CDS_0218
GFEMQCYQ_CDS_0219	89456	89253	-	contig00001	-5.50675	15892	141	0.982	4.936e-43	KX664695_p73	PHANOTATE	CDS	#c9c9c9	hypothetical protein	unknown function	219	GFEMQCYQ_CDS_0219
GFEMQCYQ_CDS_0220	89692	89456	-	contig00001	-136.803	14731	74	0.492	2.189e-19	KX664695_p74	PHANOTATE	CDS	#c9c9c9	hypothetical protein	unknown function	220	GFEMQCYQ_CDS_0220
GFEMQCYQ_CDS_0221	90212	89703	-	contig00001	-2919.01	799	132	0.439	5.483e-37	NC_011103_p96	PHANOTATE	CDS	#838383	DNA methyltransferase	other	221	GFEMQCYQ_CDS_0221
GFEMQCYQ_CDS_0222	90633	90196	-	contig00001	-10455.3	15078	173	0.608	1.336e-52	NC_023693_p57	PHANOTATE	CDS	#c9c9c9	hypothetical protein	unknown function	222	GFEMQCYQ_CDS_0222
GFEMQCYQ_CDS_0223	91368	90679	-	contig00001	-61660.9	1040	115	0.371	5.597e-31	p49453 VI_09185	PHANOTATE	CDS	#838383	peptidase HslV family	other	223	GFEMQCYQ_CDS_0223
GFEMQCYQ_CDS_0224	91862	91365	-	contig00001	-184389	14834	341	1	1.493e-110	NC_023693_p59	PHANOTATE	CDS	#c9c9c9	hypothetical protein	unknown function	224	GFEMQCYQ_CDS_0224
GFEMQCYQ_CDS_0225	92657	91902	-	contig00001	-130275	170	171	0.49	4.989e-50	KT995480_p45	PHANOTATE	CDS	#838383	PhoH-like phosphate starvation-inducible	other	225	GFEMQCYQ_CDS_0225
GFEMQCYQ_CDS_0226	93198	92695	-	contig00001	-632.029	33534	59	0.447	4.359e-14	p192930 VI_05576	PHANOTATE	CDS	#c9c9c9	hypothetical protein	unknown function	226	GFEMQCYQ_CDS_0226
GFEMQCYQ_CDS_0227	93356	93207	-	contig00001	-8.29657	14981	110	1	9.578e-33	KU522583_p73	PHANOTATE	CDS	#c9c9c9	hypothetical protein	unknown function	227	GFEMQCYQ_CDS_0227
GFEMQCYQ_CDS_0228	93622	93362	-	contig00001	-349.309	22	44	0.366	2.567e-08	KX925554_p168	PHANOTATE	CDS	#ffdf59	thioredoxin domain	DNA, RNA and nucleotide metabolism	228	GFEMQCYQ_CDS_0228
GFEMQCYQ_CDS_0229	94461	93619	-	contig00001	-58954.1	540	102	0.298	2.983e-26	NC_031906_p110	PHANOTATE	CDS	#ffdf59	nucleotide-sugar epimerase	DNA, RNA and nucleotide metabolism	229	GFEMQCYQ_CDS_0229
GFEMQCYQ_CDS_0230	95018	94458	-	contig00001	-24526.6	8784	318	0.841	3.42e-102	MF805809_p59	PHANOTATE	CDS	#ff59f5	dTDP-4-dehydrorhamnose 3,5-epimerase	moron, auxiliary metabolic gene and host takeover	230	GFEMQCYQ_CDS_0230
GFEMQCYQ_CDS_0231	95893	95015	-	contig00001	-7.10029e+06	3980	244	0.548	1.699e-75	p430600 VI_06280	PHANOTATE	CDS	#c9c9c9	hypothetical protein	unknown function	231	GFEMQCYQ_CDS_0231
GFEMQCYQ_CDS_0232	96894	95902	-	contig00001	-656024	540	205	0.442	2.461e-61	NC_031906_p110	PHANOTATE	CDS	#ffdf59	nucleotide-sugar epimerase	DNA, RNA and nucleotide metabolism	232	GFEMQCYQ_CDS_0232
GFEMQCYQ_CDS_0233	97088	96891	-	contig00001	-42.1977	27883	87	0.652	4.493e-24	KU522583_p79	PHANOTATE	CDS	#c9c9c9	hypothetical protein	unknown function	233	GFEMQCYQ_CDS_0233
GFEMQCYQ_CDS_0234	97424	97098	-	contig00001	-2621.73	15453	145	0.665	1.542e-43	KX664695_p87	PHANOTATE	CDS	#c9c9c9	hypothetical protein	unknown function	234	GFEMQCYQ_CDS_0234
GFEMQCYQ_CDS_0235	97557	97414	-	contig00001	-13.7186	8027	43	0.586	5.38e-09	NC_012740_p47	PHANOTATE	CDS	#c9c9c9	hypothetical protein	unknown function	235	GFEMQCYQ_CDS_0235
GFEMQCYQ_CDS_0236	97768	97550	-	contig00001	-121.105	4448	113	0.927	2.259e-33	KY514263_p159	PHANOTATE	CDS	#c9c9c9	hypothetical protein	unknown function	236	GFEMQCYQ_CDS_0236
GFEMQCYQ_CDS_0237	98853	97768	-	contig00001	-1.36577e+09	86	240	0.42	1.306e-71	KT995480_p118	PHANOTATE	CDS	#ffdf59	ribonucleoside diphosphate reductase small subunit	DNA, RNA and nucleotide metabolism	237	GFEMQCYQ_CDS_0237
GFEMQCYQ_CDS_0238	99178	98840	-	contig00001	-108.492	17458	254	1	1.769e-81	KX664695_p92	PHANOTATE	CDS	#c9c9c9	hypothetical protein	unknown function	238	GFEMQCYQ_CDS_0238
GFEMQCYQ_CDS_0239	101463	99217	-	contig00001	-2.30739e+13	3987	503	0.466	4.976e-158	KJ019113_p163	PHANOTATE	CDS	#ffdf59	ribonucleotide reductase large subunit	DNA, RNA and nucleotide metabolism	239	GFEMQCYQ_CDS_0239
GFEMQCYQ_CDS_0240	101723	101478	-	contig00001	-153.686	15807	194	1	2.655e-61	NC_020079_p111	PHANOTATE	CDS	#c9c9c9	hypothetical protein	unknown function	240	GFEMQCYQ_CDS_0240
GFEMQCYQ_CDS_0241	102144	101734	-	contig00001	-2313.46	15711	235	0.845	4.082e-74	NC_020079_p112	PHANOTATE	CDS	#c9c9c9	hypothetical protein	unknown function	241	GFEMQCYQ_CDS_0241
GFEMQCYQ_CDS_0242	103236	102241	-	contig00001	-579823	85	95	0.322	4.165e-23	NC_008198_p65	PHANOTATE	CDS	#ffdf59	thymidylate synthase	DNA, RNA and nucleotide metabolism	242	GFEMQCYQ_CDS_0242
GFEMQCYQ_CDS_0243	103846	103229	-	contig00001	-1.22081e+06	420	61	0.274	2.672e-13	AP018399_p172	PHANOTATE	CDS	#c9c9c9	unknown function	unknown function	243	GFEMQCYQ_CDS_0243
GFEMQCYQ_CDS_0244	104359	103883	-	contig00001	-47159	1985	166	0.528	1.654e-48	KY000079_p89	PHANOTATE	CDS	#ffdf59	HNH endonuclease	DNA, RNA and nucleotide metabolism	244	GFEMQCYQ_CDS_0244
GFEMQCYQ_CDS_0245	104663	104451	-	contig00001	-45.0248	4903	103	0.827	7.673e-30	NC_019517_p99	PHANOTATE	CDS	#c9c9c9	hypothetical protein	unknown function	245	GFEMQCYQ_CDS_0245
GFEMQCYQ_CDS_0246	105030	104632	-	contig00001	-6176.8	10946	116	0.892	5.729e-33	NC_019540_p29	PHANOTATE	CDS	#c9c9c9	hypothetical protein	unknown function	246	GFEMQCYQ_CDS_0246
GFEMQCYQ_CDS_0247	105250	105023	-	contig00001	-1324.82	6134	106	0.686	1.788e-30	KX552041_p103	PHANOTATE	CDS	#c9c9c9	hypothetical protein	unknown function	247	GFEMQCYQ_CDS_0247
GFEMQCYQ_CDS_0248	105718	105260	-	contig00001	-5775.38	No_PHROG	No_PHROG	No_PHROG	No_PHROG	No_PHROG	PHANOTATE	CDS	None	hypothetical protein	unknown function	248	GFEMQCYQ_CDS_0248
GFEMQCYQ_CDS_0249	106793	105828	-	contig00001	-5.41095e+06	403	298	0.585	2.715e-93	KU160647_p41	PHANOTATE	CDS	#ffdf59	DNA polymerase exonuclease subunit	DNA, RNA and nucleotide metabolism	249	GFEMQCYQ_CDS_0249
GFEMQCYQ_CDS_0250	107877	106786	-	contig00001	-6.07421e+06	107	102	0.25	1.036e-25	NC_019402_p42	PHANOTATE	CDS	#ffdf59	exonuclease	DNA, RNA and nucleotide metabolism	250	GFEMQCYQ_CDS_0250
GFEMQCYQ_CDS_0251	108131	107922	-	contig00001	-18.8635	4641	76	0.57	2.015e-20	NC_023717_p255	PHANOTATE	CDS	#c9c9c9	hypothetical protein	unknown function	251	GFEMQCYQ_CDS_0251
GFEMQCYQ_CDS_0252	109081	108203	-	contig00001	-1.35397e+08	724	139	0.31	1.936e-38	p80012 VI_06781	PHANOTATE	CDS	#ffdf59	exonuclease recombination-associated	DNA, RNA and nucleotide metabolism	252	GFEMQCYQ_CDS_0252
GFEMQCYQ_CDS_0253	109867	109139	-	contig00001	-5.071e+06	671	91	0.287	6.674e-23	NC_029057_p89	PHANOTATE	CDS	#838383	nucleotide pyrophosphohydrolase	other	253	GFEMQCYQ_CDS_0253
GFEMQCYQ_CDS_0254	110069	109881	-	contig00001	-5.28334	No_PHROG	No_PHROG	No_PHROG	No_PHROG	No_PHROG	PHANOTATE	CDS	None	hypothetical protein	unknown function	254	GFEMQCYQ_CDS_0254
GFEMQCYQ_CDS_0255	110267	110079	-	contig00001	-42.2936	No_PHROG	No_PHROG	No_PHROG	No_PHROG	No_PHROG	PHANOTATE	CDS	None	hypothetical protein	unknown function	255	GFEMQCYQ_CDS_0255
GFEMQCYQ_CDS_0256	111393	110278	-	contig00001	-3.75181e+07	114	166	0.328	1.473e-46	NC_019913_p32	PHANOTATE	CDS	#ffdf59	ATP-dependent DNA ligase	DNA, RNA and nucleotide metabolism	256	GFEMQCYQ_CDS_0256
GFEMQCYQ_CDS_0257	111614	111390	-	contig00001	-79.7289	No_PHROG	No_PHROG	No_PHROG	No_PHROG	No_PHROG	PHANOTATE	CDS	None	hypothetical protein	unknown function	257	GFEMQCYQ_CDS_0257
GFEMQCYQ_CDS_0258	111841	111614	-	contig00001	-119.822	16431	106	0.699	9.029e-31	KU522583_p103	PHANOTATE	CDS	#c9c9c9	hypothetical protein	unknown function	258	GFEMQCYQ_CDS_0258
GFEMQCYQ_CDS_0259	112029	111838	-	contig00001	-20.9481	4446	59	0.532	1.599e-14	p18573 VI_03080	PHANOTATE	CDS	#c9c9c9	hypothetical protein	unknown function	259	GFEMQCYQ_CDS_0259
GFEMQCYQ_CDS_0260	112200	112039	-	contig00001	-73.5336	No_PHROG	No_PHROG	No_PHROG	No_PHROG	No_PHROG	PHANOTATE	CDS	None	hypothetical protein	unknown function	260	GFEMQCYQ_CDS_0260
GFEMQCYQ_CDS_0261	112536	112210	-	contig00001	-5526.27	18076	168	0.768	1.106e-51	KU522583_p104	PHANOTATE	CDS	#838383	hol-like chemotaxis	other	261	GFEMQCYQ_CDS_0261
GFEMQCYQ_CDS_0262	112889	112551	-	contig00001	-1008	1365	50	0.594	3.485e-10	NC_031912_p3	PHANOTATE	CDS	#c9c9c9	hypothetical protein	unknown function	262	GFEMQCYQ_CDS_0262
GFEMQCYQ_CDS_0263	113446	112901	-	contig00001	-10535.6	547	165	0.467	1.108e-48	NC_024792_p125	PHANOTATE	CDS	#838383	phosphoesterase	other	263	GFEMQCYQ_CDS_0263
GFEMQCYQ_CDS_0264	113802	113446	-	contig00001	-1391.53	839	153	0.68	4.411e-46	NC_020079_p128	PHANOTATE	CDS	#c9c9c9	hypothetical protein	unknown function	264	GFEMQCYQ_CDS_0264
GFEMQCYQ_CDS_0265	113948	113814	-	contig00001	-126.623	No_PHROG	No_PHROG	No_PHROG	No_PHROG	No_PHROG	PHANOTATE	CDS	None	hypothetical protein	unknown function	265	GFEMQCYQ_CDS_0265
GFEMQCYQ_CDS_0266	114314	113958	-	contig00001	-2855.29	1479	85	0.45	8.199e-23	MF347637_p136	PHANOTATE	CDS	#c9c9c9	hypothetical protein	unknown function	266	GFEMQCYQ_CDS_0266
GFEMQCYQ_CDS_0267	114810	114325	-	contig00001	-3370.36	4953	179	0.681	6.152e-55	MF979563_p246	PHANOTATE	CDS	#c9c9c9	hypothetical protein	unknown function	267	GFEMQCYQ_CDS_0267
GFEMQCYQ_CDS_0268	115004	114807	-	contig00001	-74.6053	15821	103	0.792	7.673e-30	NC_025447_p173	PHANOTATE	CDS	#c9c9c9	hypothetical protein	unknown function	268	GFEMQCYQ_CDS_0268
GFEMQCYQ_CDS_0269	115183	115001	-	contig00001	-55.3212	15376	137	1	1.381e-41	NC_023693_p101	PHANOTATE	CDS	#c9c9c9	hypothetical protein	unknown function	269	GFEMQCYQ_CDS_0269
GFEMQCYQ_CDS_0270	115461	115180	-	contig00001	-135.327	10169	166	0.86	2.73e-51	NC_023693_p102	PHANOTATE	CDS	#c9c9c9	hypothetical protein	unknown function	270	GFEMQCYQ_CDS_0270
GFEMQCYQ_CDS_0271	115814	115458	-	contig00001	-98.0337	6208	196	0.799	4.731e-61	NC_023693_p103	PHANOTATE	CDS	#c9c9c9	hypothetical protein	unknown function	271	GFEMQCYQ_CDS_0271
GFEMQCYQ_CDS_0272	116007	115768	-	contig00001	-63.6534	12584	153	0.912	6.761e-47	NC_023693_p104	PHANOTATE	CDS	#c9c9c9	hypothetical protein	unknown function	272	GFEMQCYQ_CDS_0272
GFEMQCYQ_CDS_0273	116198	116004	-	contig00001	-82.7639	15683	132	0.947	8.93e-40	KU522583_p115	PHANOTATE	CDS	#c9c9c9	hypothetical protein	unknown function	273	GFEMQCYQ_CDS_0273
GFEMQCYQ_CDS_0274	116311	116195	-	contig00001	-16.8131	26968	76	0.928	4.293e-21	KX664695_p127	PHANOTATE	CDS	#c9c9c9	hypothetical protein	unknown function	274	GFEMQCYQ_CDS_0274
GFEMQCYQ_CDS_0275	116618	116292	-	contig00001	-15579.2	14390	235	1	2.088e-74	KU522583_p116	PHANOTATE	CDS	#c9c9c9	hypothetical protein	unknown function	275	GFEMQCYQ_CDS_0275
GFEMQCYQ_CDS_0276	116903	116691	-	contig00001	-70.0513	No_PHROG	No_PHROG	No_PHROG	No_PHROG	No_PHROG	PHANOTATE	CDS	None	hypothetical protein	unknown function	276	GFEMQCYQ_CDS_0276
GFEMQCYQ_CDS_0277	116918	117019	+	contig00001	-0.0772337	No_PHROG	No_PHROG	No_PHROG	No_PHROG	No_PHROG	PHANOTATE	CDS	None	hypothetical protein	unknown function	277	GFEMQCYQ_CDS_0277
GFEMQCYQ_CDS_0278	117312	117223	-	contig00001	-0.309628	No_PHROG	No_PHROG	No_PHROG	No_PHROG	No_PHROG	PHANOTATE	CDS	None	hypothetical protein	unknown function	278	GFEMQCYQ_CDS_0278
GFEMQCYQ_CDS_0279	117280	117471	+	contig00001	-64.8536	26411	137	1	1.185e-41	KX552041_p130	PHANOTATE	CDS	#c9c9c9	hypothetical protein	unknown function	279	GFEMQCYQ_CDS_0279
GFEMQCYQ_CDS_0280	117546	117761	+	contig00001	-17.4006	37033	162	1	4.146e-50	NC_020079_p141	PHANOTATE	CDS	#c9c9c9	hypothetical protein	unknown function	280	GFEMQCYQ_CDS_0280
GFEMQCYQ_CDS_0281	117773	118021	+	contig00001	-435.114	15056	121	0.719	1.051e-35	MF805809_p102	PHANOTATE	CDS	#c9c9c9	hypothetical protein	unknown function	281	GFEMQCYQ_CDS_0281
GFEMQCYQ_CDS_0282	118104	118208	+	contig00001	-0.116541	No_PHROG	No_PHROG	No_PHROG	No_PHROG	No_PHROG	PHANOTATE	CDS	None	hypothetical protein	unknown function	282	GFEMQCYQ_CDS_0282
GFEMQCYQ_CDS_0283	118506	118631	+	contig00001	-4.52891	No_PHROG	No_PHROG	No_PHROG	No_PHROG	No_PHROG	PHANOTATE	CDS	None	hypothetical protein	unknown function	283	GFEMQCYQ_CDS_0283
GFEMQCYQ_CDS_0284	119073	119201	+	contig00001	-11.8538	No_PHROG	No_PHROG	No_PHROG	No_PHROG	No_PHROG	PHANOTATE	CDS	None	hypothetical protein	unknown function	284	GFEMQCYQ_CDS_0284
GFEMQCYQ_CDS_0285	119665	119555	-	contig00001	-0.213566	No_PHROG	No_PHROG	No_PHROG	No_PHROG	No_PHROG	PHANOTATE	CDS	None	hypothetical protein	unknown function	285	GFEMQCYQ_CDS_0285
GFEMQCYQ_CDS_0286	119873	119655	-	contig00001	-1.66816	No_PHROG	No_PHROG	No_PHROG	No_PHROG	No_PHROG	PHANOTATE	CDS	None	hypothetical protein	unknown function	286	GFEMQCYQ_CDS_0286
GFEMQCYQ_CDS_0287	120375	120259	-	contig00001	-1.3162	No_PHROG	No_PHROG	No_PHROG	No_PHROG	No_PHROG	PHANOTATE	CDS	None	hypothetical protein	unknown function	287	GFEMQCYQ_CDS_0287
GFEMQCYQ_CDS_0288	120623	121135	+	contig00001	-237.502	No_PHROG	No_PHROG	No_PHROG	No_PHROG	No_PHROG	PHANOTATE	CDS	None	hypothetical protein	unknown function	288	GFEMQCYQ_CDS_0288
GFEMQCYQ_CDS_0289	121190	121303	+	contig00001	-8.27919	No_PHROG	No_PHROG	No_PHROG	No_PHROG	No_PHROG	PHANOTATE	CDS	None	hypothetical protein	unknown function	289	GFEMQCYQ_CDS_0289
GFEMQCYQ_CDS_0290	121330	121620	+	contig00001	-846.008	3330	90	0.454	5.194e-24	KY883634_p52	PHANOTATE	CDS	#c9c9c9	hypothetical protein	unknown function	290	GFEMQCYQ_CDS_0290
GFEMQCYQ_CDS_0291	121762	121935	+	contig00001	-110.237	15229	94	0.785	7.194e-27	MF805809_p107	PHANOTATE	CDS	#c9c9c9	hypothetical protein	unknown function	291	GFEMQCYQ_CDS_0291
GFEMQCYQ_CDS_0292	121968	122375	+	contig00001	-458.11	4297	50	0.266	3.188e-10	NC_016071_p77	PHANOTATE	CDS	#f35f49	Rz-like spanin	lysis	292	GFEMQCYQ_CDS_0292
GFEMQCYQ_CDS_0293	122428	122610	+	contig00001	-24.5756	No_PHROG	No_PHROG	No_PHROG	No_PHROG	No_PHROG	PHANOTATE	CDS	None	hypothetical protein	unknown function	293	GFEMQCYQ_CDS_0293
GFEMQCYQ_CDS_0294	122620	124698	+	contig00001	-1.78716e+13	979	261	0.366	5.116e-78	p254229 VI_04346	PHANOTATE	CDS	#3e83f6	terminase large subunit	head and packaging	294	GFEMQCYQ_CDS_0294
GFEMQCYQ_CDS_0295	124802	126367	+	contig00001	-5.42901e+10	113	209	0.312	5.752e-60	p68996 VI_00707	PHANOTATE	CDS	#3e83f6	portal protein	head and packaging	295	GFEMQCYQ_CDS_0295
GFEMQCYQ_CDS_0296	126459	126938	+	contig00001	-8110.53	1530	86	0.389	1.965e-22	KY002061_p43	PHANOTATE	CDS	#838383	DNA methyltransferase	other	296	GFEMQCYQ_CDS_0296
GFEMQCYQ_CDS_0297	126941	128059	+	contig00001	-2.31245e+07	2970	464	0.636	5.058e-149	MF805809_p114	PHANOTATE	CDS	#c9c9c9	hypothetical protein	unknown function	297	GFEMQCYQ_CDS_0297
GFEMQCYQ_CDS_0298	128079	128471	+	contig00001	-227.717	2680	131	0.555	3.366e-38	KX507046_p113	PHANOTATE	CDS	#3e83f6	head decoration	head and packaging	298	GFEMQCYQ_CDS_0298
GFEMQCYQ_CDS_0299	128494	129492	+	contig00001	-357273	29	68	0.203	2.345e-14	p33806 VI_03880	PHANOTATE	CDS	#3e83f6	major head protein	head and packaging	299	GFEMQCYQ_CDS_0299
GFEMQCYQ_CDS_0300	129575	129919	+	contig00001	-910.447	15130	222	0.921	7.887e-70	KX664695_p142	PHANOTATE	CDS	#c9c9c9	hypothetical protein	unknown function	300	GFEMQCYQ_CDS_0300
GFEMQCYQ_CDS_0301	129929	130477	+	contig00001	-11630.4	2663	160	0.536	1.365e-47	KY883640_p18	PHANOTATE	CDS	#c9c9c9	hypothetical protein	unknown function	301	GFEMQCYQ_CDS_0301
GFEMQCYQ_CDS_0302	130477	130965	+	contig00001	-455.199	222	104	0.393	3.822e-28	KX664695_p144	PHANOTATE	CDS	#35d7ff	tail completion or Neck1 protein	connector	302	GFEMQCYQ_CDS_0302
GFEMQCYQ_CDS_0303	130987	131427	+	contig00001	-317.051	4185	216	0.767	9.137e-68	NC_020079_p156	PHANOTATE	CDS	#3e83f6	minor head protein	head and packaging	303	GFEMQCYQ_CDS_0303
GFEMQCYQ_CDS_0304	131420	132058	+	contig00001	-1022.49	4528	260	0.63	4.5e-81	NC_028672_p116	PHANOTATE	CDS	#c9c9c9	hypothetical protein	unknown function	304	GFEMQCYQ_CDS_0304
GFEMQCYQ_CDS_0305	132092	133465	+	contig00001	-1.5223e+09	205	184	0.293	2.21e-51	NC_021067_p46	PHANOTATE	CDS	#07e9a2	tail sheath	tail	305	GFEMQCYQ_CDS_0305
GFEMQCYQ_CDS_0306	133521	133991	+	contig00001	-122.577	280	100	0.413	2.147e-27	NC_019544_p9	PHANOTATE	CDS	#3e83f6	virion structural protein	head and packaging	306	GFEMQCYQ_CDS_0306
GFEMQCYQ_CDS_0307	134043	134525	+	contig00001	-5027.31	3840	209	0.654	7.413e-65	NC_020079_p160	PHANOTATE	CDS	#07e9a2	tail assembly chaperone	tail	307	GFEMQCYQ_CDS_0307
GFEMQCYQ_CDS_0308	134546	134794	+	contig00001	-13.9585	16039	112	0.829	7.16e-33	KX664695_p150	PHANOTATE	CDS	#c9c9c9	hypothetical protein	unknown function	308	GFEMQCYQ_CDS_0308
GFEMQCYQ_CDS_0309	134942	136765	+	contig00001	-3.8288e+10	16051	836	0.686	2.32e-272	NC_023693_p135	PHANOTATE	CDS	#07e9a2	tail length tape measure protein	tail	309	GFEMQCYQ_CDS_0309
GFEMQCYQ_CDS_0310	136743	136835	+	contig00001	-0.265232	No_PHROG	No_PHROG	No_PHROG	No_PHROG	No_PHROG	PHANOTATE	CDS	None	hypothetical protein	unknown function	310	GFEMQCYQ_CDS_0310
GFEMQCYQ_CDS_0311	136921	137628	+	contig00001	-611.589	817	83	0.394	3.719e-21	p327551 VI_10369	PHANOTATE	CDS	#07e9a2	tail fiber protein	tail	311	GFEMQCYQ_CDS_0311
GFEMQCYQ_CDS_0312	137631	138044	+	contig00001	-56.5231	349	57	0.517	3.231e-13	NC_020204_p5	PHANOTATE	CDS	#3e83f6	virion structural protein	head and packaging	312	GFEMQCYQ_CDS_0312
GFEMQCYQ_CDS_0313	138063	139076	+	contig00001	-235242	196	156	0.318	8.576e-44	NC_020843_p99	PHANOTATE	CDS	#07e9a2	baseplate hub	tail	313	GFEMQCYQ_CDS_0313
GFEMQCYQ_CDS_0314	139076	139810	+	contig00001	-217.181	11	71	0.283	7.222e-16	KY883640_p56	PHANOTATE	CDS	#07e9a2	baseplate spike	tail	314	GFEMQCYQ_CDS_0314
GFEMQCYQ_CDS_0315	139813	140433	+	contig00001	-1798.13	4233	283	0.684	1.593e-89	KX552041_p157	PHANOTATE	CDS	#c9c9c9	hypothetical protein	unknown function	315	GFEMQCYQ_CDS_0315
GFEMQCYQ_CDS_0316	140435	140908	+	contig00001	-30.3759	9017	218	0.688	6.245e-68	NC_020079_p168	PHANOTATE	CDS	#07e9a2	tail fiber protein	tail	316	GFEMQCYQ_CDS_0316
GFEMQCYQ_CDS_0317	140908	143739	+	contig00001	-7.31796e+12	2871	890	0.553	4.805e-284	p28620 VI_01314	PHANOTATE	CDS	#07e9a2	tail protein	tail	317	GFEMQCYQ_CDS_0317
GFEMQCYQ_CDS_0318	143741	143998	+	contig00001	-6.77154	1322	75	0.504	9.711e-20	p127674 VI_06607	PHANOTATE	CDS	#ff59f5	membrane protein	moron, auxiliary metabolic gene and host takeover	318	GFEMQCYQ_CDS_0318
GFEMQCYQ_CDS_0319	143998	145485	+	contig00001	-2.56174e+06	6	91	0.21	3.798e-21	p248291 VI_09499	PHANOTATE	CDS	#07e9a2	baseplate wedge subunit	tail	319	GFEMQCYQ_CDS_0319
GFEMQCYQ_CDS_0320	145488	146117	+	contig00001	-5100.59	4056	301	0.693	1.977e-95	NC_024134_p34	PHANOTATE	CDS	#07e9a2	baseplate protein	tail	320	GFEMQCYQ_CDS_0320
GFEMQCYQ_CDS_0321	146127	147188	+	contig00001	-248519	4465	320	0.474	2.927e-99	NC_022968_p44	PHANOTATE	CDS	#07e9a2	tail fiber protein	tail	321	GFEMQCYQ_CDS_0321
GFEMQCYQ_CDS_0322	147189	147734	+	contig00001	-476667	136	115	0.377	5.086e-32	p240703 VI_01691	PHANOTATE	CDS	#07e9a2	tail fiber assembly protein	tail	322	GFEMQCYQ_CDS_0322
GFEMQCYQ_CDS_0323	147746	148081	+	contig00001	-561.103	15210	246	1	1.414e-78	NC_023693_p150	PHANOTATE	CDS	#838383	lipoprotein	other	323	GFEMQCYQ_CDS_0323
GFEMQCYQ_CDS_0324	148088	151138	+	contig00001	-1.88806e+13	6117	734	0.507	4.463e-236	NC_027364_p547	PHANOTATE	CDS	#ff59f5	colanic acid degradation	moron, auxiliary metabolic gene and host takeover	324	GFEMQCYQ_CDS_0324
